# Supplementary material for: Cytosine methylation contributes to the fitness of Caulobacter cells naturally expressing a Vsr-like protein
Source: iScience. 2026 Jan 20;29(2):114749. doi: 10.1016/j.isci.2026.114749 (PMC12907096; doi:10.1016/j.isci.2026.114749)
Supplement: Table S5. RNA-seq results comparing the transcriptome of ΔscmA ΔvsrA (JC2542) and ΔvsrA (JC2540) cells, related to Figure 3B — The complete data and a list of genes that were significantly misregulated (adjusted p value < 0.05 and log2FC ≥ 1 or log2FC ≤ −1) are included in two distinct sheets. Significantly misregulated genes are highlighted in gray. The eventual presence of YGCCGGCR motifs in the 250 bp sequences upstream of the annotated start codon of each gene is also indicated. [file mmc3.xlsx]

## Sheet: RNAseq_∆scmA∆vsrAvs∆vsrA_all
Gene_ID	AveExpr	AveExp_∆scmA∆vsrA (JC2542)	AveExp_∆vsrA (JC2540)	logFC	t	P.Value	adj.P.Val	Fold_Change	Gene_Name	Gene_Type	Description	Chromosome_Name	Gene_start	Gene_End	Strand	∆vsrA B1 (JC2540)	∆vsrA B2 (JC2540)	∆vsrA B3 (JC2540)	∆scmA∆vsrA B1 (JC2542)	∆scmA∆vsrA B2 (JC2542)	∆scmA∆vsrA B3 (JC2542)
CCNA_01085	6.4771	4.55335	8.40084	-3.84749	-42.9884	5.83867e-09	2.33138e-05	-14.3949	scmA	protein_coding	DNA-cytosine methyltransferase	Chromosome	1190105	1191112	-	8.29536	8.50761	8.39955	4.61663	4.47853	4.56489
CCNA_01084	7.92389	6.85837	8.9894	-2.13103	-18.9936	9.23339e-07	0.00184345	-4.38029		protein_coding	hypothetical protein	Chromosome	1188873	1190108	+	8.95836	8.99828	9.01157	6.68448	7.06418	6.82646
CCNA_R0158	2.98518	2.11315	3.8572	-1.74405	-1.96586	0.0950179	0.860124	-3.34973	CCNA_R0158	ncRNA	ncRNA	Chromosome	2428924	2429018	+	4.16719	3.20883	4.19559	4.13813	1.62439	0.576937
CCNA_R0097	4.00352	3.16222	4.84482	-1.68259	-1.8584	0.110549	0.860124	-3.21005	CCNA_R0097	ncRNA	ncRNA	Chromosome	30271	30354	-	5.14201	4.06927	5.32318	5.19327	2.66159	1.63181
CCNA_00138	6.62527	5.80477	7.44577	-1.641	-1.51018	0.179827	0.860124	-3.11881		protein_coding	TonB-dependent receptor	Chromosome	148752	150944	+	7.9329	6.08172	8.32269	8.07777	5.11647	4.22007
CCNA_00789	5.56465	4.75259	6.37671	-1.62413	-2.63288	0.0374793	0.860124	-3.08255	fixK	protein_coding	hypoxia transcriptional regulator FixK	Chromosome	852873	853523	-	6.796	6.8587	5.47544	5.24785	5.48821	3.5217
CCNA_00028	10.2125	9.4053	11.0197	-1.61439	-1.7303	0.132351	0.860124	-3.06183		protein_coding	TonB-dependent receptor	Chromosome	30337	32658	-	11.227	10.193	11.6391	11.4321	9.04011	7.74374
CCNA_02275	6.97004	6.18761	7.75247	-1.56486	-1.85804	0.110604	0.860124	-2.9585		protein_coding	ABC transporter_2C periplasmic component	Chromosome	2425820	2426605	-	7.9303	7.06596	8.26115	8.0276	5.88487	4.65034
CCNA_03159	5.87672	5.11607	6.63738	-1.52131	-2.03485	0.0862161	0.860124	-2.87052		protein_coding	sulfite reductase (NADPH) flavoprotein alpha-component	Chromosome	3314464	3315978	+	7.10493	5.83382	6.97338	6.76409	4.55874	4.02538
CCNA_02274	7.08937	6.34184	7.83691	-1.49506	-1.8491	0.112005	0.860124	-2.81877		protein_coding	EF-Hand domain protein	Chromosome	2425338	2425823	-	7.96456	7.21871	8.32745	8.08562	6.13369	4.80622
CCNA_R0184	2.24368	1.49979	2.98758	-1.4878	-1.11219	0.307027	0.861872	-2.80461	CCNA_R0184	ncRNA	ncRNA	Chromosome	3328565	3328652	+	3.65403	4.91702	0.391695	0.597796	3.46656	0.434999
CCNA_03158	5.20068	4.45937	5.94198	-1.48261	-1.93259	0.0995786	0.860124	-2.79455		protein_coding	iron-sulfur cluster assembly_repair protein ApbE	Chromosome	3313511	3314464	+	6.33623	5.16342	6.3263	6.1573	3.95453	3.26627
CCNA_02277	9.37149	8.63929	10.1037	-1.46439	-1.89407	0.105132	0.860124	-2.75946		protein_coding	TonB-dependent outer membrane channel	Chromosome	2426768	2428969	+	10.1404	9.61085	10.5598	10.2904	8.5263	7.1012
CCNA_00027	6.84285	6.15196	7.53374	-1.38178	-1.7361	0.13128	0.860124	-2.6059		protein_coding	2OG-Fe(II) oxygenase	Chromosome	29502	30191	-	7.76283	6.77935	8.05904	7.88187	5.78958	4.78443
CCNA_01074	4.39249	3.72489	5.06009	-1.3352	-1.83573	0.114133	0.860124	-2.52311		protein_coding	entericidin B-like protein	Chromosome	1179617	1179754	-	5.08226	6.51859	3.57943	3.51349	4.34343	3.31774
CCNA_03156	3.79331	3.13458	4.45203	-1.31745	-1.90008	0.104246	0.860124	-2.49225		protein_coding	putative periplasmic protein	Chromosome	3311938	3312453	+	4.62957	3.71387	5.01266	4.67211	2.47576	2.25588
CCNA_03021	4.26906	3.6116	4.92652	-1.31492	-1.68809	0.140412	0.860124	-2.48789		protein_coding	hypothetical protein	Chromosome	3175645	3175857	-	5.20629	4.0409	5.53236	5.29102	3.07259	2.47118
CCNA_03022	6.95035	6.31295	7.58774	-1.27479	-1.66347	0.14533	0.860124	-2.41963		protein_coding	PiuB-family transmembrane transporter	Chromosome	3175827	3177011	-	7.88569	6.78058	8.09695	7.9701	5.8967	5.07205
CCNA_01075	7.06888	6.46594	7.67183	-1.20589	-1.27575	0.247437	0.860124	-2.3068		protein_coding	beta_gamma crystallin family protein	Chromosome	1179849	1180265	-	7.80695	9.35405	5.85449	5.87629	7.67038	5.85114
CCNA_03155	3.59331	2.99512	4.1915	-1.19638	-1.59785	0.159251	0.860124	-2.29164		protein_coding	PepSY-associated transmembrane protein	Chromosome	3311298	3311927	+	4.47803	3.21609	4.88037	4.53119	2.51137	1.94278
CCNA_03023	7.98644	7.44989	8.52299	-1.0731	-1.53761	0.173135	0.860124	-2.10395		protein_coding	TonB-dependent receptor	Chromosome	3176921	3179086	-	8.71376	7.76889	9.08633	8.93979	7.07091	6.33897
CCNA_03169	8.9494	8.41737	9.48143	-1.06406	-0.982168	0.362522	0.866975	-2.09081		protein_coding	SH3 domain protein	Chromosome	3327940	3328524	+	9.69829	11.2146	7.53135	8.06987	9.99066	7.19156
CCNA_02273	6.79593	6.27948	7.31237	-1.03289	-1.75901	0.127127	0.860124	-2.04612		protein_coding	glutathione peroxidase	Chromosome	2424964	2425212	-	7.44	6.7122	7.78492	7.56519	5.86894	5.40432
CCNA_00434	2.91019	2.40459	3.41579	-1.0112	-1.88788	0.106054	0.860124	-2.01559		protein_coding	conserved membrane-spanning protein	Chromosome	439068	440003	+	3.45677	4.30904	2.48157	2.31496	3.1424	1.75641
CCNA_03904	3.87637	3.37621	4.37653	-1.00032	-2.64977	0.0366238	0.860124	-2.00044		protein_coding	hypothetical protein	Chromosome	3153169	3153333	+	4.42128	4.12824	4.58007	4.19732	3.26223	2.6691
CCNA_02205	8.0745	7.57981	8.56918	-0.989368	-1.0855	0.317815	0.861872	-1.98531		protein_coding	conserved hypothetical protein	Chromosome	2353231	2354187	-	8.77186	9.99204	6.94364	7.31078	8.92323	6.50543
CCNA_02378	7.67784	7.18469	8.171	-0.986317	-0.999238	0.354809	0.866975	-1.98112		protein_coding	SIMPL family protein	Chromosome	2521693	2522439	+	8.32094	9.8592	6.33287	6.69121	8.54226	6.32058
CCNA_03073	1.24051	0.754474	1.72654	-0.972068	-2.56214	0.0412982	0.860124	-1.96165		protein_coding	hypothetical protein	Chromosome	3223642	3224166	+	2.61098	1.37415	1.1945	0.657661	1.02882	0.576937
CCNA_03157	6.80104	6.31632	7.28576	-0.969445	-1.49647	0.183261	0.860124	-1.95809		protein_coding	conserved hypothetical protein	Chromosome	3312450	3313334	+	7.29488	6.66019	7.90221	7.66291	6.08871	5.19732
CCNA_03444	9.31542	8.83197	9.79887	-0.966898	-1.70473	0.137181	0.860124	-1.95463		protein_coding	TonB-dependent receptor	Chromosome	3606023	3608536	+	10.1022	9.12222	10.1722	10.0145	8.54415	7.93728
CCNA_03516	7.69984	7.23979	8.15989	-0.920095	-1.21111	0.269682	0.861872	-1.89224	coxE	protein_coding	protoheme IX farnesyltransferase coxE	Chromosome	3672702	3673721	-	8.80145	6.98638	8.69184	8.70195	6.71547	6.30196
CCNA_03517	10.6508	10.198	11.1037	-0.905749	-0.874812	0.41405	0.866975	-1.87352	coxA	protein_coding	cytochrome c oxidase polypeptide I coxA	Chromosome	3673829	3675487	-	11.9281	9.31344	12.0697	12.0565	9.28753	9.24991
CCNA_03372	0.797673	0.383281	1.21207	-0.828785	-2.47453	0.046605	0.860124	-1.77619		protein_coding	bacterioferritin-associated ferredoxin	Chromosome	3547357	3547542	-	0.942545	1.25219	1.44146	1.14973	-0.00347358	0.00358289
CCNA_03574	7.53764	7.13001	7.94528	-0.815271	-1.42402	0.202431	0.860124	-1.75963		protein_coding	TonB-dependent receptor	Chromosome	3727740	3730142	-	8.2907	7.06495	8.48019	8.22478	6.74007	6.42518
CCNA_02154	5.02962	4.6333	5.42594	-0.792635	-6.14347	0.000731807	0.860124	-1.73224		protein_coding	GCN5-related N-acetyltransferase	Chromosome	2310141	2310677	+	5.45776	5.3217	5.49835	4.81205	4.38882	4.69903
CCNA_R0006	0.45246	0.0575172	0.847403	-0.789886	-3.4231	0.0132346	0.860124	-1.72894	CCNA_R0006	ncRNA	ncRNA	Chromosome	464754	464843	+	0.958994	1.02277	0.560441	0.503065	-0.0373805	-0.293133
CCNA_03518	9.80892	9.41667	10.2012	-0.784504	-0.928044	0.387845	0.866975	-1.7225	coxB	protein_coding	cytochrome c oxidase polypeptide II coxB	Chromosome	3675514	3676443	-	10.9244	8.76075	10.9184	10.9475	8.76124	8.54131
CCNA_01701	4.55912	4.17208	4.94616	-0.774076	-3.14654	0.0188649	0.860124	-1.71009		protein_coding	xylose isomerase family protein	Chromosome	1832940	1833926	+	5.10461	4.7618	4.97208	4.72379	3.95884	3.83363
CCNA_02597	8.07163	7.68761	8.45565	-0.768042	-0.900228	0.401377	0.866975	-1.70296		protein_coding	conserved hypothetical protein	Chromosome	2744512	2744892	-	8.47471	9.88468	7.00755	7.46979	8.92907	6.66396
CCNA_03511	3.93246	3.55081	4.3141	-0.763288	-0.915973	0.393674	0.866975	-1.69735	surF1	protein_coding	cytochrome c oxidase assembly protein Surf1	Chromosome	3669759	3670445	-	5.07567	2.86951	4.99711	5.03863	2.87257	2.74124
CCNA_03804	5.54609	5.16583	5.92635	-0.760524	-1.72545	0.133255	0.860124	-1.69411		protein_coding	conserved hypothetical protein	Chromosome	3969955	3970287	-	6.26897	6.38633	5.12376	5.11669	5.82303	4.55777
CCNA_00338	9.40911	9.02993	9.78829	-0.758361	-2.43143	0.0494734	0.860124	-1.69157		protein_coding	TonB-dependent receptor	Chromosome	348479	350719	+	9.95886	9.71143	9.69458	9.63627	9.09641	8.35711
CCNA_02703	4.61023	4.23271	4.98776	-0.755044	-1.81224	0.117967	0.860124	-1.68768		protein_coding	5-hydroxyisourate hydrolase	Chromosome	2858762	2859109	-	5.14919	5.20966	4.60441	4.70085	4.7171	3.28018
CCNA_02702	4.81195	4.43449	5.18941	-0.754919	-2.6714	0.0355581	0.860124	-1.68754		protein_coding	xanthine dehydrogenase small subunit	Chromosome	2857314	2858762	-	5.37667	5.55021	4.64135	4.65752	4.61029	4.03566
CCNA_02686	4.38974	4.01271	4.76677	-0.754057	-3.04613	0.0215147	0.860124	-1.68653		protein_coding	N-carbamoyl-L-amino acid hydrolase	Chromosome	2839054	2840337	+	4.9195	5.07425	4.30656	4.25417	4.1309	3.65306
CCNA_00334	0.108101	-0.264571	0.480773	-0.745344	-2.95252	0.0243502	0.860124	-1.67637		protein_coding	conserved hypothetical membrane protein	Chromosome	345020	345580	+	0.308857	0.335	0.798463	0.215045	-0.673845	-0.334912
CCNA_02579	4.98861	4.61837	5.35886	-0.740486	-1.42014	0.203508	0.860124	-1.67074		protein_coding	cytochrome P450	Chromosome	2729929	2731203	+	5.32526	4.77293	5.97839	5.54195	4.65477	3.6584
CCNA_01467	4.99344	4.62649	5.36038	-0.733884	-1.50501	0.181114	0.860124	-1.66311	ccoN	protein_coding	cytochrome cbb3 oxidase subunit I ccoN	Chromosome	1574712	1576358	+	4.97615	5.55308	5.55189	5.02732	5.35406	3.4981
CCNA_02855	4.92391	4.56919	5.27863	-0.709436	-1.29837	0.240043	0.860124	-1.63516		protein_coding	PepSY peptidase propeptide domain protein	Chromosome	3009133	3009450	-	5.52283	6.0842	4.22885	4.41458	5.32015	3.97283
CCNA_01021	9.51443	9.16885	9.86002	-0.691175	-2.00369	0.090086	0.860124	-1.6146		protein_coding	TonB-dependent receptor	Chromosome	1105026	1108139	+	9.92489	10.35	9.30514	9.37177	9.54589	8.58887
CCNA_01476	3.89269	3.54768	4.2377	-0.690015	-1.44541	0.196588	0.860124	-1.6133	ftrB	protein_coding	CRP-family transcription regulator FtrB	Chromosome	1583425	1584192	+	3.99841	4.41704	4.29763	3.88932	4.33186	2.42186
CCNA_01468	2.58803	2.24651	2.92955	-0.683046	-2.18242	0.0700535	0.860124	-1.60553	ccoO	protein_coding	cytochrome cbb3 oxidase_2C cytochrome c subunit ccoO	Chromosome	1576367	1577110	+	2.53622	3.03069	3.22174	2.47327	2.65629	1.60996
CCNA_02696	2.67127	2.33286	3.00967	-0.676814	-3.89431	0.00742978	0.860124	-1.59861		protein_coding	AtzE family amidohydrolase	Chromosome	2849672	2851066	+	3.22819	3.09123	2.70961	2.56991	2.29001	2.13866
CCNA_02370	5.33872	5.00126	5.67618	-0.674924	-2.17494	0.0707931	0.860124	-1.59651	malA	protein_coding	TonB-dependent maltose outer membrane transporter malA	Chromosome	2514140	2516905	+	5.89288	5.66751	5.46816	5.45921	5.24897	4.2956
CCNA_03118	4.38416	4.04817	4.72015	-0.671988	-0.988417	0.359683	0.866975	-1.59327		protein_coding	hypothetical protein	Chromosome	3267043	3267282	-	4.96703	5.71574	3.47769	3.66703	5.09707	3.3804
CCNA_01185	6.02614	5.69276	6.35951	-0.666753	-1.08059	0.31983	0.861872	-1.5875		protein_coding	hypothetical protein	Chromosome	1304093	1304443	-	6.66834	7.36339	5.0468	5.29691	6.3715	5.40986
CCNA_03065	3.8897	3.55764	4.22177	-0.664128	-1.65273	0.147527	0.860124	-1.58461		protein_coding	cytochrome c family protein	Chromosome	3216939	3217313	+	4.54765	4.54807	3.56957	3.70299	4.11748	2.85244
CCNA_R0180	3.88165	3.5562	4.20711	-0.650916	-2.39077	0.0523491	0.860124	-1.57016	CCNA_R0180	ncRNA	ncRNA	Chromosome	3266851	3266937	-	4.35912	4.5336	3.72861	3.74844	3.8047	3.11545
CCNA_00749	8.06568	7.74038	8.39098	-0.650605	-1.42136	0.203168	0.860124	-1.56983		protein_coding	ferrous iron transport protein B	Chromosome	805489	807384	+	8.59889	7.74003	8.83403	8.63965	7.43855	7.14293
CCNA_01830	8.24772	7.9229	8.57254	-0.649639	-2.579	0.0403526	0.860124	-1.56878		protein_coding	TonB-dependent receptor	Chromosome	1956674	1959535	+	8.66187	8.73711	8.31865	8.26758	8.12064	7.3805
CCNA_01076	7.80983	7.48728	8.13238	-0.645092	-0.783791	0.461846	0.874971	-1.56384		protein_coding	beta_gamma crystallin family protein	Chromosome	1180276	1180887	-	8.17445	9.48532	6.73735	7.09296	8.75484	6.61406
CCNA_00149	4.5226	4.20128	4.84393	-0.642645	-1.32678	0.231032	0.860124	-1.56119		protein_coding	Cro_CI-family transcriptional regulator	Chromosome	159096	159323	+	5.12662	5.58641	3.81875	3.75531	4.71964	4.12889
CCNA_01684	6.77775	6.46071	7.09479	-0.634079	-1.07183	0.323456	0.861872	-1.55195		protein_coding	phenylalanine-4-hydroxylase	Chromosome	1811466	1812350	-	7.05415	7.80428	6.42594	6.55814	7.47715	5.34685
CCNA_02921	1.33881	1.02622	1.6514	-0.625179	-2.9405	0.0247427	0.860124	-1.5424		protein_coding	conserved hypothetical membrane protein	Chromosome	3080587	3082311	+	2.08268	1.60204	1.26947	0.995887	0.891404	1.19138
CCNA_03119	7.10008	6.78792	7.41224	-0.624317	-0.763104	0.473233	0.876484	-1.54148		protein_coding	hypothetical protein	Chromosome	3267484	3267882	-	7.53477	8.68405	6.01789	6.42074	8.07797	5.86504
CCNA_01461	2.98421	2.67933	3.28909	-0.609759	-1.43835	0.198499	0.860124	-1.526		protein_coding	hypothetical protein	Chromosome	1568764	1569069	+	3.52464	3.99305	2.34956	2.53042	3.04855	2.45901
CCNA_00433	4.51069	4.20794	4.81343	-0.605486	-0.956354	0.374434	0.866975	-1.52149		protein_coding	type 1 capsular polysaccharide biosynthesis protein J	Chromosome	438748	439005	+	4.84623	5.69638	3.89768	4.10894	5.27683	3.23806
CCNA_00332	2.83312	2.53264	3.13359	-0.600947	-1.65803	0.146439	0.860124	-1.51671		protein_coding	molybdenum transport system permease protein modB	Chromosome	343435	344109	+	3.51911	2.38045	3.50122	2.92692	2.5632	2.10781
CCNA_02381	2.04647	1.74865	2.34429	-0.595638	-2.23762	0.064833	0.860124	-1.51114		protein_coding	hypothetical protein	Chromosome	2523526	2524176	+	2.0056	2.98463	2.04264	1.71225	1.80745	1.72625
CCNA_03327	9.72792	9.43175	10.0241	-0.592339	-0.680965	0.520331	0.892499	-1.50769		protein_coding	hypothetical protein	Chromosome	3508706	3509071	+	9.93366	11.481	8.65757	9.18812	10.7697	8.3374
CCNA_03515	3.8745	3.57922	4.16979	-0.590571	-0.944418	0.380044	0.866975	-1.50584		protein_coding	hypothetical protein	Chromosome	3672544	3672705	-	4.70221	3.07133	4.73582	4.66848	3.15747	2.9117
CCNA_01702	4.97499	4.68124	5.26873	-0.587493	-2.03491	0.0862092	0.860124	-1.50263		protein_coding	NAD-dependent oxidoreductase	Chromosome	1833926	1835056	+	5.44468	4.95986	5.40166	5.30746	4.42195	4.31431
CCNA_01460	3.52863	3.23664	3.82063	-0.583995	-1.30198	0.23888	0.860124	-1.49899		protein_coding	hypothetical protein	Chromosome	1568518	1568736	+	4.14938	4.44978	2.86274	3.08789	3.75108	2.87094
CCNA_01700	6.27372	5.98597	6.56146	-0.575495	-2.34472	0.0558165	0.860124	-1.49019		protein_coding	nucleoside permease	Chromosome	1831698	1832939	+	6.72564	6.58956	6.36919	6.35389	6.15824	5.44578
CCNA_02923	4.1973	3.91051	4.48409	-0.573585	-1.86959	0.108821	0.860124	-1.48822		protein_coding	TonB-dependent receptor	Chromosome	3082765	3085839	-	4.65251	4.81422	3.98555	4.10894	4.25515	3.36743
CCNA_02882	0.33698	0.051885	0.622074	-0.570189	-3.54566	0.0113521	0.860124	-1.48472		protein_coding	cbb3-type cytochrome C oxidase_2C subunit III	Chromosome	3030666	3031067	-	0.629718	0.438042	0.798463	-0.0949291	0.351251	-0.100667
CCNA_02683	4.11994	3.83853	4.40136	-0.562833	-2.69797	0.034294	0.860124	-1.47717		protein_coding	FAD dependent oxidoreductase	Chromosome	2835984	2837312	-	4.79904	4.20147	4.20358	4.13023	3.69798	3.68738
CCNA_03513	9.76077	9.4831	10.0384	-0.555342	-0.885608	0.408631	0.866975	-1.46952	coxC	protein_coding	cytochrome c oxidase subunit III coxC	Chromosome	3670974	3671846	-	10.4706	9.00858	10.6361	10.612	9.16819	8.66908
CCNA_03514	8.41087	8.13438	8.68735	-0.55297	-1.03216	0.340302	0.866975	-1.4671	ctaG	protein_coding	cytochrome c oxidase assembly protein ctaG	Chromosome	3671916	3672566	-	9.06199	7.86824	9.13183	9.14367	7.86333	7.39614
CCNA_02956	1.84197	1.56759	2.11636	-0.548772	-4.31608	0.00456053	0.860124	-1.46284		protein_coding	rhodanese-related sulfurtransferase	Chromosome	3115178	3115714	-	2.33037	2.07944	1.93927	1.65465	1.42717	1.62093
CCNA_00748	4.49388	4.21987	4.76788	-0.548015	-1.5305	0.174846	0.860124	-1.46207		protein_coding	ferrous iron transport protein A	Chromosome	805164	805484	+	5.02189	4.24298	5.03879	4.90298	4.0281	3.72853
CCNA_03153	3.7859	3.51329	4.05851	-0.545215	-1.8773	0.107645	0.860124	-1.45924		protein_coding	biofilm formation and stress response factor BsmA	Chromosome	3308924	3309634	+	4.2795	3.65626	4.23976	4.0148	3.51415	3.01093
CCNA_02895	6.42564	6.15521	6.69608	-0.540877	-1.98426	0.0925865	0.860124	-1.45486		protein_coding	TonB-dependent receptor	Chromosome	3043535	3046756	-	6.88235	6.61039	6.59551	6.55568	6.37956	5.53038
CCNA_01902	3.17862	2.9083	3.44895	-0.540647	-1.29081	0.242492	0.860124	-1.45462		protein_coding	nickel-responsive regulator NikR	Chromosome	2044927	2045415	+	2.91067	4.40596	3.03021	3.18772	2.99504	2.54214
CCNA_R0181	3.55341	3.28648	3.82034	-0.533862	-0.528183	0.615608	0.92061	-1.4478	CCNA_R0181	ncRNA	ncRNA	Chromosome	3267386	3267470	-	4.0946	5.33093	2.0355	2.67504	4.90066	2.28375
CCNA_01466	2.03869	1.77242	2.30496	-0.532542	-1.19124	0.276855	0.861872	-1.44648		protein_coding	hypothetical protein	Chromosome	1574323	1574589	-	1.99766	2.5279	2.38933	1.93423	2.59675	0.786285
CCNA_02580	2.41465	2.14887	2.68043	-0.531563	-1.65435	0.147192	0.860124	-1.44549		protein_coding	rubredoxin	Chromosome	2731214	2731393	+	2.85902	2.30748	2.8748	2.72486	2.19099	1.53076
CCNA_03512	4.78834	4.52758	5.04911	-0.521533	-0.697629	0.510535	0.888498	-1.43548		protein_coding	zinc-finger protein	Chromosome	3670438	3670800	-	5.63329	3.81305	5.70099	5.87551	4.14797	3.55925
CCNA_01386	8.94746	8.68861	9.2063	-0.517693	-0.696813	0.511012	0.888498	-1.43166		protein_coding	conserved hypothetical protein	Chromosome	1503106	1503747	-	9.24677	10.4476	7.9245	8.36787	9.79452	7.90343
CCNA_01501	0.330713	0.0719297	0.589497	-0.517567	-2.19968	0.0683761	0.860124	-1.43154		protein_coding	protein kinase C-like superfamily protein	Chromosome	1611887	1612267	-	0.202352	1.0876	0.478534	0.254352	-0.107683	0.0691196
CCNA_03891	1.92831	1.66994	2.18669	-0.516757	-1.33966	0.227045	0.860124	-1.43074		protein_coding	conserved hypothetical protein	Chromosome	1254289	1254639	-	2.31767	2.61844	1.62397	1.85972	2.19829	0.951798
CCNA_00617	2.03835	1.78042	2.29627	-0.515843	-1.91351	0.102292	0.860124	-1.42983		protein_coding	arginine N-succinyltransferase_2C beta chain	Chromosome	660731	661774	+	2.57409	1.86503	2.44969	2.24838	1.43955	1.65334
CCNA_03762	7.02406	6.76937	7.27875	-0.509377	-1.23386	0.261661	0.860124	-1.42344		protein_coding	acetolactate synthase-related protein	Chromosome	3931582	3931680	+	7.31718	7.92934	6.58973	7.03489	7.16033	6.11291
CCNA_03573	5.29213	5.03865	5.54562	-0.50697	-2.15529	0.0727749	0.860124	-1.42106		protein_coding	D-aminoacylase	Chromosome	3725877	3727622	-	5.65048	5.48478	5.50159	5.43268	5.17779	4.50547
CCNA_03263	6.17461	5.92245	6.42677	-0.504326	-1.65086	0.147912	0.860124	-1.41846		protein_coding	TonB-dependent receptor	Chromosome	3431964	3434777	+	6.65294	6.30475	6.32264	6.32591	6.2259	5.21553
CCNA_02854	7.19959	6.9502	7.44897	-0.498769	-0.951821	0.376557	0.866975	-1.41301		protein_coding	two-component response regulator	Chromosome	3008437	3009114	-	7.52134	8.33749	6.48809	6.65173	7.68166	6.51722
CCNA_00587	4.16472	3.91559	4.41384	-0.498251	-1.74184	0.130227	0.860124	-1.4125		protein_coding	alpha_beta hydrolase family protein	Chromosome	615934	617430	+	4.59447	4.72788	3.91919	4.03186	4.26214	3.45278
CCNA_01051	6.49689	6.24807	6.74572	-0.497652	-2.49335	0.0454073	0.860124	-1.41191		protein_coding	TonB-dependent receptor	Chromosome	1148357	1151464	+	6.87397	6.55916	6.80402	6.61917	6.2485	5.87653
CCNA_00416	7.57647	7.3297	7.82323	-0.493523	-0.821984	0.441331	0.868629	-1.40788		protein_coding	conserved hypothetical membrane protein	Chromosome	429725	430123	-	7.89907	8.82038	6.75023	6.71209	8.19108	7.08594
CCNA_02146	5.43236	5.18652	5.67819	-0.491674	-0.640503	0.544617	0.897063	-1.40608		protein_coding	hypothetical protein	Chromosome	2303983	2304447	+	5.7233	7.02413	4.28715	4.73772	6.25552	4.56631
CCNA_00698	6.34257	6.09818	6.58696	-0.488786	-0.676326	0.523079	0.892499	-1.40326		protein_coding	conserved hypothetical protein	Chromosome	757318	757815	-	6.65357	7.73229	5.37503	5.82581	7.22276	5.24596
CCNA_02987	0.2179	-0.0261979	0.461998	-0.488196	-2.38038	0.0531116	0.860124	-1.40269		protein_coding	hypothetical protein	Chromosome	3142543	3142782	+	0.202352	0.769743	0.4139	0.174636	0.124706	-0.377936
CCNA_02278	7.43057	7.18814	7.67299	-0.48485	-1.28026	0.245949	0.860124	-1.39944		protein_coding	conserved hypothetical membrane protein	Chromosome	2429076	2429684	+	7.74367	7.17556	8.09974	7.94273	6.88881	6.73288
CCNA_02534	1.97689	1.73567	2.21812	-0.482443	-3.44771	0.0128307	0.860124	-1.39711		protein_coding	hypothetical protein	Chromosome	2680963	2681133	-	2.23228	2.23062	2.19145	2.03924	1.55782	1.60996
CCNA_01903	1.90889	1.6701	2.14768	-0.477575	-1.2941	0.241424	0.860124	-1.3924		protein_coding	urea carboxylase-associated protein 2	Chromosome	2045412	2046251	+	1.64802	3.03481	1.7602	1.68374	1.51167	1.81489
CCNA_00588	0.815731	0.578159	1.0533	-0.475144	-4.25015	0.00491342	0.860124	-1.39006		protein_coding	SapA domain protein	Chromosome	617604	617843	+	1.11393	1.14965	0.896339	0.43627	0.592055	0.706153
CCNA_02955	1.73735	1.50053	1.97417	-0.473638	-1.69267	0.139515	0.860124	-1.38861		protein_coding	putative anion permease	Chromosome	3114400	3115173	-	2.30485	2.02254	1.59511	2.03924	1.2275	1.23486
CCNA_02850	4.53303	4.29706	4.769	-0.471947	-1.95576	0.096381	0.860124	-1.38698		protein_coding	cytochrome c-type biogenesis protein ccmI	Chromosome	3003473	3004585	-	5.21144	4.53651	4.55906	4.66848	4.08042	4.14228
CCNA_00684	5.05723	4.82203	5.29243	-0.470406	-3.36421	0.0142586	0.860124	-1.3855	chrR	protein_coding	anti-sigma factor_2C ChrR-family	Chromosome	740473	741111	-	5.46426	5.15588	5.25716	5.00589	4.58822	4.87196
CCNA_02449	7.74333	7.50815	7.97851	-0.470362	-1.33305	0.229082	0.860124	-1.38546		protein_coding	conserved hypothetical protein	Chromosome	2589931	2590584	+	8.1034	8.41552	7.41661	7.58025	8.01681	6.92738
CCNA_02488	2.51173	2.27666	2.7468	-0.470135	-3.35753	0.0143801	0.860124	-1.38524		protein_coding	acetate_3-ketoacid CoA transferase_2C subunit A	Chromosome	2636384	2637121	+	2.80089	2.83216	2.60733	2.5224	2.25542	2.05217
CCNA_02976	5.7456	5.51271	5.97849	-0.465776	-2.96485	0.0239549	0.860124	-1.38106		protein_coding	MCP-signal associated domain protein	Chromosome	3131479	3131838	-	6.16647	5.87745	5.89155	5.81271	5.34996	5.37547
CCNA_01192	3.37849	3.14561	3.61137	-0.465759	-1.94942	0.097245	0.860124	-1.38104		protein_coding	sugar kinase	Chromosome	1312555	1313478	-	3.76577	3.35754	3.71079	3.64871	2.97817	2.80994
CCNA_01112	1.24934	1.01696	1.48171	-0.464755	-1.5656	0.166548	0.860124	-1.38008		protein_coding	hypothetical protein	Chromosome	1217396	1218130	+	1.72698	1.41261	1.30555	1.63989	0.476671	0.934317
CCNA_R0118	4.13585	3.90523	4.36646	-0.461222	-2.08435	0.0804109	0.860124	-1.37671	CCNA_R0118	ncRNA	ncRNA	Chromosome	808729	808841	+	4.70952	4.34263	4.04722	4.26624	3.71335	3.73611
CCNA_01767	6.49992	6.27025	6.72958	-0.459327	-1.32534	0.23148	0.860124	-1.3749		protein_coding	cytochrome C family protein	Chromosome	1895423	1895821	+	6.8845	7.01087	6.29337	6.3674	6.84412	5.59924
CCNA_03047	2.83358	2.60447	3.06269	-0.45822	-1.6696	0.144089	0.860124	-1.37385		protein_coding	4-amino-4-deoxychorismate lyase	Chromosome	3200639	3201394	-	3.42751	2.84628	2.91428	2.92692	2.05279	2.83371
CCNA_02866	8.35418	8.12599	8.58237	-0.456381	-0.870254	0.416353	0.866975	-1.3721		protein_coding	conserved membrane protein	Chromosome	3019011	3019475	+	8.63781	9.44554	7.66377	7.87006	8.90333	7.60459
CCNA_01477	3.95207	3.72438	4.17977	-0.455388	-1.25073	0.25585	0.860124	-1.37115	hemN	protein_coding	oxygen-independent coproporphyrinogen-III oxidase hemN	Chromosome	1584237	1585601	+	3.98442	4.32761	4.22728	4.09277	4.22329	2.85709
CCNA_03374	6.89028	6.66261	7.11796	-0.455351	-2.25751	0.0630516	0.860124	-1.37112		protein_coding	hypothetical protein	Chromosome	3548407	3548814	+	7.16731	7.12506	7.06151	7.05242	6.69657	6.23884
CCNA_03449	4.74103	4.51634	4.96572	-0.449384	-2.33991	0.0561927	0.860124	-1.36546		protein_coding	S-adenosylmethionine-dependent methyltransferases	Chromosome	3613940	3615472	-	5.13388	4.77539	4.98789	4.88274	4.468	4.19827
CCNA_R0061	12.8441	12.6197	13.0686	-0.448864	-2.02578	0.0873248	0.860124	-1.36496	CCNA_R0061	ncRNA	ncRNA	Chromosome	2800323	2800722	-	13.324	13.33	12.5517	12.7178	12.6025	12.5388
CCNA_01013	2.58939	2.36789	2.8109	-0.443008	-4.66697	0.00310041	0.860124	-1.35944		protein_coding	histidine utilization repressor	Chromosome	1093715	1094422	+	2.88507	2.75942	2.7882	2.49804	2.24135	2.36428
CCNA_00081	6.5483	6.32719	6.76941	-0.442215	-0.962294	0.371667	0.866975	-1.35869		protein_coding	hypothetical protein	Chromosome	84763	84972	-	6.72624	7.53539	6.04659	6.26647	6.99746	5.71765
CCNA_01904	1.91572	1.69481	2.13663	-0.441825	-1.7418	0.130235	0.860124	-1.35832		protein_coding	urea carboxylase-associated protein 1	Chromosome	2046262	2046888	+	1.80184	2.73938	1.86868	1.60989	1.76873	1.7058
CCNA_01459	4.22218	4.00166	4.4427	-0.441043	-1.08625	0.317505	0.861872	-1.35759		protein_coding	hypothetical protein	Chromosome	1568188	1568445	+	4.67508	5.01819	3.63483	3.95043	4.50675	3.5478
CCNA_01685	6.83605	6.61578	7.05633	-0.440543	-0.775477	0.466399	0.875716	-1.35712		protein_coding	hemimethylated DNA-binding protein yccV	Chromosome	1812515	1812844	-	7.14097	7.8948	6.13321	6.50769	7.50668	5.83297
CCNA_00994	4.51769	4.2992	4.73617	-0.436967	-1.9465	0.0976461	0.860124	-1.35376		protein_coding	oxidoreductase_2C GMC family	Chromosome	1075409	1077076	-	4.68377	4.76923	4.75551	4.67754	4.43437	3.78569
CCNA_01194	7.68026	7.46251	7.898	-0.435487	-1.61248	0.156042	0.860124	-1.35237		protein_coding	TonB-dependent receptor	Chromosome	1315500	1317953	-	8.01263	7.99933	7.68204	7.75272	7.78865	6.84617
CCNA_02853	6.73756	6.52023	6.95489	-0.434658	-2.32877	0.0570729	0.860124	-1.35159		protein_coding	two-component sensor histidine kinase	Chromosome	3006909	3008306	-	6.92484	7.32861	6.61121	6.57084	6.39235	6.59749
CCNA_02885	4.30359	4.08805	4.51913	-0.431079	-1.88887	0.105906	0.860124	-1.34824		protein_coding	isochorismatase family protein	Chromosome	3033732	3034448	+	4.44483	4.77662	4.33593	4.25901	4.38723	3.61791
CCNA_03280	7.21465	6.99926	7.43003	-0.430772	-1.51136	0.179533	0.860124	-1.34795		protein_coding	pyruvate ferredoxin_flavodoxin oxidoreductase family protein	Chromosome	3447503	3450943	-	7.38094	7.75508	7.15408	7.14683	7.42616	6.42479
CCNA_03627	4.88994	4.67495	5.10492	-0.429964	-2.39986	0.0516911	0.860124	-1.3472		protein_coding	ATP phosphoribosyltransferase regulatory subunit	Chromosome	3782612	3783772	-	5.3843	4.86249	5.06796	4.9275	4.43901	4.65835
CCNA_03071	6.07527	5.86106	6.28947	-0.428419	-1.55175	0.169779	0.860124	-1.34576		protein_coding	flagellar hook-associated protein FlgL	Chromosome	3221505	3222779	+	6.5106	5.8694	6.48842	6.37801	5.55017	5.655
CCNA_R0008	0.824516	0.611047	1.03798	-0.426937	-2.65962	0.0361343	0.860124	-1.34438	CCNA_R0008	tRNA	tRNA	Chromosome	582032	582108	+	1.06917	1.07167	0.973117	0.43627	0.427803	0.969068
CCNA_03973	4.90215	4.68895	5.11535	-0.426401	-2.96955	0.0238059	0.860124	-1.34388		protein_coding	hypothetical protein	Chromosome	2889997	2890155	+	5.21744	5.25623	4.87237	4.85903	4.69791	4.5099
CCNA_03189	0.958883	0.745871	1.1719	-0.426025	-2.09511	0.0792018	0.860124	-1.34353		protein_coding	glutathione-dependent formaldehyde-activating enzyme	Chromosome	3349978	3350382	+	1.46434	0.769743	1.2816	0.874997	0.854902	0.507713
CCNA_02458	5.40083	5.18785	5.61381	-0.425966	-1.35798	0.22148	0.860124	-1.34347		protein_coding	methylmalonyl-CoA mutase beta subunit	Chromosome	2599611	2601062	+	5.92933	5.17931	5.7328	5.80776	4.87923	4.87655
CCNA_03180	2.40252	2.19009	2.61496	-0.424862	-1.97619	0.0936457	0.860124	-1.34244		protein_coding	enoyl-CoA hydratase_isomerase	Chromosome	3339416	3340147	-	2.88076	2.70363	2.26047	2.07261	1.96132	2.53636
CCNA_00825	2.11464	1.90379	2.32549	-0.421704	-2.0065	0.0897293	0.860124	-1.33951		protein_coding	2-dehydro-3-deoxy-6-phosphogalactonate aldolase	Chromosome	886217	886825	-	2.49169	2.28692	2.19786	2.36968	1.66713	1.67455
CCNA_R0026	0.527938	0.317645	0.738231	-0.420586	-1.20055	0.273473	0.861872	-1.33847	CCNA_R0026	tRNA	tRNA	Chromosome	1213683	1213757	+	1.39349	0.0397139	0.781484	0.43627	0.547002	-0.0303368
CCNA_03940	0.449508	0.241263	0.657752	-0.416489	-1.31734	0.233991	0.860124	-1.33468		protein_coding	hypothetical protein	Chromosome	861178	861285	+	0.566716	0.749852	0.656689	0.715141	0.523937	-0.515288
CCNA_00974	12.9968	12.7886	13.205	-0.416357	-1.22325	0.265377	0.860124	-1.33455		protein_coding	OAR protein precursor	Chromosome	1051388	1054555	+	13.3638	12.7147	13.5364	13.4514	12.521	12.3934
CCNA_00402	1.73158	1.52371	1.93945	-0.41574	-2.53767	0.0427134	0.860124	-1.33398		protein_coding	conserved hypothetical membrane protein	Chromosome	419275	419691	+	1.91577	1.96331	1.93927	1.19083	1.54642	1.83387
CCNA_01384	6.70822	6.50092	6.91551	-0.414585	-2.6649	0.0358748	0.860124	-1.33292		protein_coding	amidase family protein	Chromosome	1500699	1502186	-	6.96865	6.92478	6.8531	6.73746	6.59856	6.16676
CCNA_02795	0.193632	-0.0134841	0.400749	-0.414233	-1.98289	0.0927651	0.860124	-1.33259		protein_coding	transglutaminase-like superfamily protein	Chromosome	2955255	2955908	-	0.383874	0.808723	0.00964878	-0.0949291	-0.107683	0.16216
CCNA_01707	4.99788	4.79116	5.20459	-0.41343	-3.10889	0.0198147	0.860124	-1.33185		protein_coding	gluconate 2-dehydrogenase subunit 3-family protein	Chromosome	1839457	1840005	+	5.28749	5.3301	4.99619	4.91836	4.85518	4.59996
CCNA_00731	6.41082	6.20439	6.61725	-0.412858	-1.90568	0.103427	0.860124	-1.33132	mutL	protein_coding	DNA mismatch repair protein mutL	Chromosome	787361	789274	-	6.86336	6.32673	6.66167	6.60736	5.94634	6.05949
CCNA_R0043	0.61532	0.409031	0.82161	-0.412579	-1.73345	0.13177	0.860124	-1.33106	CCNA_R0043	tRNA	tRNA	Chromosome	2044469	2044558	+	0.523131	0.709226	1.23247	0.770418	0.124706	0.331969
CCNA_01022	4.81934	4.61442	5.02427	-0.409844	-1.84589	0.112513	0.860124	-1.32854		protein_coding	tryptophan halogenase superfamily protein	Chromosome	1108366	1109898	+	4.95683	5.02027	5.0957	5.08978	4.5644	4.18909
CCNA_02487	4.56339	4.35858	4.7682	-0.409626	-1.65466	0.147129	0.860124	-1.32834		protein_coding	4-hydroxybenzoate 3-monooxygenase	Chromosome	2635157	2636377	+	5.1465	4.8034	4.35471	4.53917	4.55732	3.97924
CCNA_02363	5.12006	4.91535	5.32476	-0.409412	-1.75013	0.128722	0.860124	-1.32814		protein_coding	hypothetical protein	Chromosome	2502410	2502739	+	5.36514	5.1483	5.46085	5.43909	4.59377	4.71319
CCNA_00415	8.07287	7.86902	8.27672	-0.4077	-1.7297	0.132463	0.860124	-1.32657		protein_coding	hypothetical protein	Chromosome	428613	429584	-	8.39809	8.67213	7.75995	7.86133	8.01333	7.7324
CCNA_01604	3.43697	3.23481	3.63913	-0.404316	-2.3434	0.0559196	0.860124	-1.32346		protein_coding	hypothetical protein	Chromosome	1724760	1725353	+	3.6641	3.84856	3.40473	3.29999	3.45746	2.94699
CCNA_00189	4.31262	4.11058	4.51467	-0.404085	-2.53741	0.0427287	0.860124	-1.32325		protein_coding	zinc-finger domain protein	Chromosome	203869	204135	+	4.78527	4.27116	4.48758	4.12494	3.92842	4.27839
CCNA_02459	7.5717	7.37005	7.77335	-0.403296	-1.12759	0.30094	0.861872	-1.32253		protein_coding	methylmalonyl-CoA mutase alpha subunit	Chromosome	2601067	2603211	+	8.02073	7.2169	8.0824	8.04767	7.01566	7.04682
CCNA_02400	5.7284	5.52678	5.93002	-0.403247	-1.9198	0.10139	0.860124	-1.32248		protein_coding	transporter_2C major facilitator superfamily	Chromosome	2542088	2543344	-	6.09803	5.64278	6.04926	5.9113	5.44358	5.22544
CCNA_02450	6.13562	5.9349	6.33634	-0.401434	-1.67174	0.14366	0.860124	-1.32082		protein_coding	conserved hypothetical membrane protein	Chromosome	2590749	2591180	+	6.2182	6.85782	5.93298	5.88415	6.11017	5.8104
CCNA_R0020	0.734157	0.533909	0.934405	-0.400496	-0.567561	0.590139	0.907015	-1.31996	CCNA_R0020	ncRNA	ncRNA	Chromosome	970059	970156	+	1.28024	1.63495	-0.11198	0.133063	1.89095	-0.422283
CCNA_01425	8.60734	8.4073	8.80739	-0.400092	-1.59569	0.159731	0.860124	-1.31959		protein_coding	H+ translocating pyrophosphatase	Chromosome	1541409	1543547	+	9.00842	8.43258	8.98116	8.87221	8.24849	8.10119
CCNA_02427	6.28366	6.08388	6.48343	-0.399552	-2.55055	0.0419625	0.860124	-1.3191		protein_coding	septum formation protein Maf	Chromosome	2570061	2570666	-	6.71872	6.33635	6.39523	6.28794	5.84064	6.12307
CCNA_00827	5.71748	5.51779	5.91717	-0.399382	-1.57053	0.165414	0.860124	-1.31894		protein_coding	TonB-dependent receptor	Chromosome	888079	891006	+	6.20749	6.03984	5.50418	5.5965	5.85515	5.10171
CCNA_01706	8.4406	8.24144	8.63976	-0.398326	-2.03838	0.0857889	0.860124	-1.31798		protein_coding	BetA-family choline dehydrogenase	Chromosome	1837718	1839457	+	8.73189	8.80209	8.38531	8.42026	8.44134	7.86272
CCNA_03152	3.35346	3.15513	3.5518	-0.396674	-1.48418	0.186388	0.860124	-1.31647		protein_coding	truncated hemoglobin	Chromosome	3308514	3308927	+	3.73983	3.40918	3.50639	3.61513	3.27954	2.57071
CCNA_03667	4.8378	4.63968	5.03592	-0.396243	-0.612173	0.562035	0.899201	-1.31608		protein_coding	conserved hypothetical protein	Chromosome	3829300	3829656	+	5.0832	6.19133	3.83323	4.06816	5.47699	4.37387
CCNA_03053	1.32618	1.12815	1.52422	-0.396067	-1.53942	0.172703	0.860124	-1.31592		protein_coding	dioxygenase	Chromosome	3207465	3208235	+	1.46434	1.67769	1.43061	1.06384	1.67762	0.642991
CCNA_03357	4.36482	4.16795	4.56168	-0.393728	-3.12329	0.0194453	0.860124	-1.31378		protein_coding	hypothetical protein	Chromosome	3535517	3535900	-	4.77717	4.48178	4.42609	4.21983	4.01782	4.26621
CCNA_01125	3.13292	2.93606	3.32978	-0.393721	-2.63681	0.0372782	0.860124	-1.31378		protein_coding	conserved hypothetical protein	Chromosome	1230748	1231227	-	3.21112	3.4621	3.31614	3.19783	2.93073	2.67963
CCNA_01195	6.61527	6.4191	6.81145	-0.392347	-1.8304	0.114992	0.860124	-1.31253		protein_coding	LacI-family transcriptional regulator	Chromosome	1318104	1319129	-	6.87071	6.6675	6.89612	6.8946	6.27378	6.08891
CCNA_R0163	3.80568	3.60951	4.00186	-0.392347	-0.889378	0.406751	0.866975	-1.31253	CCNA_R0163	ncRNA	ncRNA	Chromosome	2559833	2560042	-	4.03572	4.60731	3.36254	3.61513	4.31516	2.89824
CCNA_03924	0.973086	0.777754	1.16842	-0.390664	-1.95933	0.0958968	0.860124	-1.311		protein_coding	hypothetical protein	Chromosome	659960	660031	-	1.46434	1.294	0.746916	0.597796	0.873268	0.862199
CCNA_01193	4.16981	3.97461	4.36501	-0.390405	-1.79034	0.121655	0.860124	-1.31076		protein_coding	amylosucrase	Chromosome	1313460	1315289	-	4.51326	4.20147	4.38031	4.45942	3.70824	3.75615
CCNA_03805	7.49305	7.29841	7.68769	-0.389283	-0.964066	0.370844	0.866975	-1.30974		protein_coding	PadR-family transcriptional regulator	Chromosome	3970256	3970834	-	7.73907	8.20371	7.12029	7.27181	7.97982	6.6436
CCNA_02517	8.15251	7.95839	8.34663	-0.388234	-0.478126	0.648838	0.924625	-1.30879		protein_coding	conserved hypothetical protein	Chromosome	2667090	2667611	+	8.31207	9.82236	6.90546	7.54947	9.0648	7.26091
CCNA_01120	2.88579	2.69206	3.07953	-0.387477	-1.67397	0.143212	0.860124	-1.3081		protein_coding	hypothetical protein	Chromosome	1224190	1224321	-	3.05538	3.23052	2.9527	3.02109	2.8862	2.16887
CCNA_00455	8.66955	8.47805	8.86105	-0.383002	-1.53712	0.173253	0.860124	-1.30405	nagA	protein_coding	N-acetyl-glucosamine_N-acetyl-chitin oligosaccharide outer membrane transporter nagA	Chromosome	461992	464661	+	8.78317	9.10923	8.69077	8.67765	8.81553	7.94098
CCNA_R0159	2.94451	2.75306	3.13596	-0.382893	-1.52396	0.176436	0.860124	-1.30395	CCNA_R0159	ncRNA	ncRNA	Chromosome	2434068	2434564	+	3.40668	2.66167	3.33952	3.12548	2.54613	2.58758
CCNA_00866	3.79796	3.60797	3.98795	-0.379976	-1.39049	0.21191	0.860124	-1.30132	xylX	protein_coding	fumarylacetoacetate hydrolase family protein	Chromosome	944663	945817	-	4.18827	4.14547	3.6301	3.87678	3.89511	3.05203
CCNA_01042	10.4129	10.2231	10.6028	-0.37971	-2.42344	0.0500251	0.860124	-1.30108		protein_coding	TonB-dependent receptor	Chromosome	1137267	1139762	-	10.6046	10.7211	10.4826	10.4341	10.332	9.90315
CCNA_03269	4.77555	4.58602	4.96509	-0.379075	-2.25889	0.0629295	0.860124	-1.30051		protein_coding	glucokinase	Chromosome	3438397	3439374	+	5.21744	4.9631	4.71473	4.78043	4.62662	4.351
CCNA_00339	6.35991	6.17063	6.54919	-0.378562	-1.85431	0.111186	0.860124	-1.30005		protein_coding	transporter_2C major facilitator superfamily	Chromosome	350788	352104	+	6.64502	6.39676	6.60579	6.62293	5.99538	5.89359
CCNA_00746	3.60619	3.418	3.79439	-0.376392	-2.23373	0.065187	0.860124	-1.29809		protein_coding	ADA regulatory protein_O6-methylguanine-DNA	Chromosome	802771	803496	-	4.06641	3.50426	3.81249	3.61513	3.37608	3.26278
CCNA_02910	12.4013	12.2132	12.5894	-0.376201	-0.803772	0.451031	0.871661	-1.29792		protein_coding	TonB-dependent receptor	Chromosome	3066392	3069331	-	12.8896	11.759	13.1197	13.0052	11.8786	11.7559
CCNA_00959	5.2647	5.07785	5.45156	-0.373714	-2.42763	0.0497348	0.860124	-1.29568		protein_coding	TetR-family transcriptional regulator	Chromosome	1037402	1038040	+	5.6009	5.38513	5.36865	5.3892	4.93275	4.91158
CCNA_03915	4.68637	4.49984	4.87289	-0.373051	-2.97795	0.0235422	0.860124	-1.29509		protein_coding	hypothetical protein	Chromosome	177944	178090	+	5.0972	4.79007	4.73141	4.60907	4.37761	4.51284
CCNA_02953	4.72517	4.5388	4.91153	-0.372724	-1.07987	0.320127	0.861872	-1.2948		protein_coding	N-acetyllactosaminide beta-1_2C6-N-acetylglucosaminyltransferase	Chromosome	3112235	3113203	+	5.35275	5.07824	4.30359	4.75667	4.88264	3.97711
CCNA_03626	7.0815	6.89615	7.26685	-0.370699	-2.05947	0.0832773	0.860124	-1.29298		protein_coding	ATP phosphoribosyltransferase	Chromosome	3781650	3782612	-	7.5041	7.0365	7.25996	7.18229	6.63366	6.87251
CCNA_03595	3.73251	3.54744	3.91758	-0.370142	-4.35768	0.00435248	0.860124	-1.29248		protein_coding	S-adenosylmethionine-dependent methyltransferase	Chromosome	3748634	3749278	-	4.02209	3.90361	3.82704	3.48898	3.56306	3.59027
CCNA_03453	3.65909	3.47574	3.84245	-0.366703	-2.08557	0.0802734	0.860124	-1.2894		protein_coding	AcrR-family transcriptional regulator	Chromosome	3616712	3617341	-	3.89321	4.15117	3.48295	3.36876	3.49353	3.56494
CCNA_03906	10.7646	10.5813	10.948	-0.366609	-0.579747	0.582382	0.903659	-1.28932		protein_coding	conserved hypothetical protein	Chromosome	3578916	3579269	+	10.8609	12.1376	9.84532	10.2092	11.422	10.1129
CCNA_02445	2.84805	2.66502	3.03108	-0.366064	-3.34588	0.0145948	0.860124	-1.28883		protein_coding	copper homeostasis protein cutC	Chromosome	2586432	2587169	+	3.22819	2.92379	2.94128	2.68945	2.72364	2.58197
CCNA_02489	2.23163	2.04974	2.41352	-0.363779	-2.195	0.0688264	0.860124	-1.28679		protein_coding	acetate_3-ketoacid CoA transferase_2C subunit B	Chromosome	2637121	2637768	+	2.43402	2.47435	2.33218	2.31496	2.1388	1.69546
CCNA_01663	3.20619	3.02437	3.38802	-0.363651	-0.74149	0.485335	0.880083	-1.28668		protein_coding	potassium-transporting ATPase A chain	Chromosome	1782651	1784363	+	2.80545	4.44823	2.91038	2.94505	3.56871	2.55935
CCNA_01016	5.41916	5.23738	5.60094	-0.363557	-2.2081	0.0675725	0.860124	-1.28659		protein_coding	copper resistance protein B	Chromosome	1096995	1097903	+	5.82663	5.46813	5.50806	5.53598	5.0774	5.09877
CCNA_01286	2.15419	1.97245	2.33594	-0.36349	-2.30853	0.0587089	0.860124	-1.28653		protein_coding	hypothetical protein	Chromosome	1412679	1412939	+	2.53622	2.15701	2.31458	2.24838	1.79787	1.87109
CCNA_R0166	1.0995	0.918338	1.28066	-0.362319	-2.53122	0.0430951	0.860124	-1.28549	CCNA_R0166	ncRNA	ncRNA	Chromosome	2689312	2689372	-	1.35672	1.1797	1.30555	1.21095	0.817452	0.726607
CCNA_03211	5.59952	5.4189	5.78013	-0.361227	-2.11484	0.0770341	0.860124	-1.28452		protein_coding	L-Ala-D_L-Glu racemase	Chromosome	3374076	3375077	-	6.02129	5.69638	5.62272	5.71923	5.32015	5.21734
CCNA_01258	3.92677	3.74659	4.10696	-0.360367	-2.65992	0.0361192	0.860124	-1.28375		protein_coding	conserved hypothetical membrane protein	Chromosome	1385509	1386171	-	4.19001	4.03475	4.09611	4.02335	3.64016	3.57625
CCNA_02947	3.21339	3.03395	3.39282	-0.358866	-2.66376	0.0359309	0.860124	-1.28242	flmD	protein_coding	spsG-related polysaccharide biosynthesis protein	Chromosome	3107558	3108547	+	3.6641	3.32765	3.18671	3.01538	2.98663	3.09985
CCNA_00944	2.69553	2.51632	2.87474	-0.358424	-1.58074	0.163085	0.860124	-1.28202		protein_coding	flagellar hook length determination protein	Chromosome	1021867	1023069	+	3.17285	2.76438	2.68699	2.57768	2.10034	2.87094
CCNA_01410	5.33798	5.15889	5.51706	-0.358164	-1.48146	0.187088	0.860124	-1.28179		protein_coding	cyclohexanone monooxygenase	Chromosome	1527619	1529118	-	5.45486	5.38352	5.71279	5.61926	5.18056	4.67686
CCNA_01705	6.96345	6.78476	7.14214	-0.357379	-1.35421	0.222616	0.860124	-1.2811		protein_coding	conserved hypothetical protein	Chromosome	1836721	1837566	-	7.16354	7.37318	6.8897	6.96589	7.16476	6.22363
CCNA_02884	1.83638	1.65796	2.01481	-0.35686	-2.49718	0.0451681	0.860124	-1.28064		protein_coding	TetR-family transcriptional regulator	Chromosome	3032855	3033622	-	1.84673	2.32102	1.8767	1.69807	1.68803	1.58777
CCNA_03902	2.77284	2.59474	2.95095	-0.356213	-4.27818	0.0047598	0.860124	-1.28006		protein_coding	conserved hypothetical protein	Chromosome	3125238	3125573	-	2.89793	2.91041	3.04451	2.66778	2.58007	2.53636
CCNA_00407	4.76571	4.58807	4.94335	-0.355278	-2.0066	0.0897165	0.860124	-1.27923		protein_coding	acetyltransferase	Chromosome	422528	423007	+	4.96703	4.74431	5.11869	4.91988	4.50822	4.3361
CCNA_03154	4.01345	3.83615	4.19075	-0.354601	-1.44055	0.197903	0.860124	-1.27863		protein_coding	PAS-family sensor histidine kinase_receiver protein	Chromosome	3309667	3311148	+	4.57192	3.82736	4.17298	4.16416	3.87929	3.465
CCNA_03584	6.78399	6.60674	6.96123	-0.354491	-1.45752	0.193349	0.860124	-1.27853	chpT	protein_coding	histidine phosphotransferase ChpT	Chromosome	3739999	3740676	+	7.11689	6.66584	7.10096	7.10745	6.31005	6.40272
CCNA_R0082	5.00243	4.8252	5.17966	-0.35446	-1.07816	0.320834	0.861872	-1.27851	CCNA_R0082	tRNA	tRNA	Chromosome	3792331	3792407	-	5.5152	4.75058	5.27319	5.48526	4.56863	4.4217
CCNA_01031	6.31759	6.14106	6.49412	-0.353059	-2.39897	0.0517551	0.860124	-1.27727		protein_coding	transporter_2C major facilitator superfamily	Chromosome	1119701	1121353	+	6.6116	6.31027	6.56048	6.40773	6.03466	5.98078
CCNA_03107	5.45656	5.28005	5.63306	-0.353005	-1.97481	0.0938275	0.860124	-1.27722		protein_coding	cytidine deaminase	Chromosome	3257028	3257450	+	5.73767	5.76054	5.40097	5.45921	5.44281	4.93814
CCNA_00417	7.52666	7.3505	7.70281	-0.352312	-0.676925	0.522724	0.892499	-1.27661		protein_coding	conserved hypothetical membrane protein	Chromosome	430127	430498	-	7.78188	8.46688	6.85968	7.13569	8.2078	6.70802
CCNA_01628	2.44919	2.27307	2.6253	-0.352232	-2.76758	0.0312035	0.860124	-1.27653		protein_coding	hypothetical protein	Chromosome	1748742	1749035	+	2.69685	2.45606	2.72301	2.48157	2.15391	2.18374
CCNA_02272	6.20138	6.02599	6.37677	-0.350773	-1.07476	0.322241	0.861872	-1.27524		protein_coding	hypothetical protein	Chromosome	2424687	2424929	-	6.47065	5.87573	6.78392	6.6154	5.66663	5.79595
CCNA_00336	2.73455	2.55984	2.90926	-0.349425	-3.69857	0.00940451	0.860124	-1.27405		protein_coding	lignostilbene-alpha_2Cbeta-dioxygenase	Chromosome	346066	347517	+	2.90643	2.91488	2.90647	2.63092	2.39543	2.65316
CCNA_02448	7.82915	7.65541	8.00288	-0.347467	-1.46633	0.191024	0.860124	-1.27233		protein_coding	conserved hypothetical protein	Chromosome	2589111	2589782	-	7.99616	8.37074	7.64174	7.74928	7.92804	7.28891
CCNA_00799	3.8747	3.70101	4.04839	-0.347386	-1.64877	0.148344	0.860124	-1.27225	cydD	protein_coding	ABC transporter_2C ATP-binding protein cydD	Chromosome	863065	864705	-	4.35912	4.07528	3.71079	3.83849	3.8906	3.37393
CCNA_R0036	3.09807	2.92441	3.27172	-0.347313	-1.97423	0.0939037	0.860124	-1.27219	CCNA_R0036	tRNA	tRNA	Chromosome	1564876	1564950	+	3.42159	3.05116	3.34242	3.23761	2.87713	2.65849
CCNA_01852	5.97871	5.8053	6.15212	-0.346824	-1.77901	0.123607	0.860124	-1.27176		protein_coding	major facilitator superfamily transporter	Chromosome	1983992	1985332	+	6.35888	5.93858	6.15891	6.12121	5.84122	5.45347
CCNA_03600	6.66949	6.49652	6.84245	-0.345927	-2.43252	0.0493985	0.860124	-1.27097		protein_coding	integral membrane protein	Chromosome	3754120	3754890	+	6.91249	6.71284	6.90203	6.77975	6.37835	6.33148
CCNA_00704	8.16464	7.9917	8.33758	-0.345884	-0.83185	0.43614	0.868582	-1.27093		protein_coding	hypothetical protein	Chromosome	762676	762873	+	8.56378	8.96833	7.48064	7.98406	8.43903	7.55201
CCNA_03052	5.20986	5.03708	5.38265	-0.345576	-0.949268	0.377757	0.866975	-1.27066		protein_coding	acyltransferase	Chromosome	3206175	3207347	-	5.62558	4.73169	5.79069	5.63703	4.66798	4.80622
CCNA_01470	2.86184	2.68986	3.03382	-0.343961	-1.6314	0.151983	0.860124	-1.26924	ccoP	protein_coding	cytochrome cbb3 oxidase_2C diheme subunit_2C membrane-bound ccoP	Chromosome	1577274	1578140	+	2.72598	3.1569	3.21859	2.5854	3.06861	2.41558
CCNA_00618	0.734937	0.563125	0.906749	-0.343624	-1.39995	0.209196	0.860124	-1.26894		protein_coding	succinylglutamic semialdehyde dehydrogenase	Chromosome	661761	663179	+	1.26709	1.03926	0.4139	0.566905	0.817452	0.305019
CCNA_00404	3.64927	3.47806	3.82048	-0.342416	-3.49804	0.0120462	0.860124	-1.26788		protein_coding	hypothetical protein	Chromosome	420699	421214	+	3.92914	3.74936	3.78294	3.61135	3.3793	3.44354
CCNA_00079	6.8246	6.65448	6.99471	-0.340226	-0.810947	0.447191	0.869537	-1.26595		protein_coding	MerR-family transcriptional regulator	Chromosome	83414	83893	-	6.85707	7.59548	6.53158	6.60641	7.38855	5.96849
CCNA_00091	5.00754	4.83782	5.17726	-0.339443	-1.80353	0.11942	0.860124	-1.26527		protein_coding	transporter_2C drug_metabolite exporter family	Chromosome	103149	104042	-	5.26452	4.8866	5.38068	5.15484	4.7285	4.63013
CCNA_02053	4.91052	4.74109	5.07995	-0.338859	-1.53463	0.173852	0.860124	-1.26476		protein_coding	hypothetical protein	Chromosome	2202810	2203127	+	5.03455	5.03678	5.16852	5.21336	4.68887	4.32105
EBG00001009075	8.43342	8.26444	8.6024	-0.337959	-1.14097	0.295739	0.861872	-1.26397	RNaseP_bact_a	ribozyme	ribozyme	Chromosome	2800326	2800719	+	8.79596	9.0776	7.93365	8.43035	8.06455	8.29843
CCNA_01043	5.08865	4.92079	5.2565	-0.335709	-2.26071	0.0627699	0.860124	-1.262		protein_coding	hypothetical protein	Chromosome	1139759	1139944	-	5.33395	5.45974	4.97581	4.99578	5.00429	4.76231
CCNA_R0058	4.8912	4.72382	5.05857	-0.33475	-1.57548	0.164281	0.860124	-1.26116	CCNA_R0058	tRNA	tRNA	Chromosome	2568658	2568733	-	5.3061	4.81661	5.05301	5.13128	4.59516	4.44503
CCNA_01703	5.71616	5.54908	5.88325	-0.334168	-1.28298	0.245051	0.860124	-1.26065		protein_coding	IolE-related protein	Chromosome	1835056	1836111	+	6.04508	5.55452	6.05014	6.08351	5.31512	5.24861
CCNA_R0059	0.954543	0.78816	1.12093	-0.332767	-1.77831	0.123728	0.860124	-1.25943	CCNA_R0059	tRNA	tRNA	Chromosome	2577622	2577696	+	1.4175	0.972164	0.973117	1.10742	0.614064	0.642991
CCNA_00871	5.42191	5.25619	5.58763	-0.331439	-2.72722	0.0329575	0.860124	-1.25827		protein_coding	carbon-nitrogen hydrolase family protein	Chromosome	950906	951757	-	5.63968	5.47041	5.65279	5.45816	5.07244	5.23796
CCNA_00692	6.74677	6.58124	6.91231	-0.331066	-1.43873	0.198395	0.860124	-1.25794		protein_coding	PAS-family GGDEF_EAL protein	Chromosome	749166	751250	+	7.07482	6.57338	7.08872	7.01321	6.34337	6.38714
CCNA_00391	5.86087	5.69541	6.02634	-0.330927	-1.67506	0.142996	0.860124	-1.25782		protein_coding	conserved hypothetical protein	Chromosome	407210	407767	+	6.22884	5.8058	6.04437	6.08624	5.45658	5.54341
CCNA_02282	5.09483	4.92945	5.26021	-0.330762	-2.95881	0.0241476	0.860124	-1.25768		protein_coding	conserved hypothetical protein	Chromosome	2432848	2433369	+	5.34729	5.17465	5.25869	4.95759	4.7448	5.08597
CCNA_02447	7.80997	7.64464	7.9753	-0.330656	-2.58073	0.0402565	0.860124	-1.25758		protein_coding	PspA_IM30 family regulatory protein	Chromosome	2588329	2589087	-	7.9601	8.20531	7.76049	7.71117	7.66182	7.56094
CCNA_01019	6.40978	6.24448	6.57508	-0.330598	-1.90331	0.103774	0.860124	-1.25753		protein_coding	beta-glucosidase	Chromosome	1100992	1103268	-	6.46598	6.95767	6.30158	6.2826	6.27335	6.17748
CCNA_02401	7.7454	7.58022	7.91057	-0.330343	-1.9099	0.102814	0.860124	-1.25731		protein_coding	SalR-family ligand-binding transcriptional regulator	Chromosome	2543511	2544563	+	7.97129	7.86029	7.90013	7.95899	7.48015	7.30153
CCNA_02318	5.14102	4.97637	5.30567	-0.329302	-1.80075	0.119888	0.860124	-1.2564		protein_coding	hypothetical protein	Chromosome	2461318	2461581	-	5.28342	5.46509	5.16852	5.31678	4.96736	4.64498
CCNA_01714	4.23064	4.06613	4.39516	-0.329029	-2.19192	0.069125	0.860124	-1.25617		protein_coding	Spx_MgsR-related protein	Chromosome	1845426	1845773	+	4.43605	4.21423	4.5352	4.33431	3.98863	3.87544
CCNA_03419	1.15056	0.986343	1.31478	-0.32844	-3.44601	0.0128582	0.860124	-1.25565		protein_coding	RNA polymerase ECF-type sigma factor	Chromosome	3585336	3585836	+	1.44111	1.33463	1.16861	0.995887	1.02882	0.934317
CCNA_03569	5.54775	5.38362	5.71189	-0.328272	-1.45839	0.193118	0.860124	-1.25551		protein_coding	repair PSII family protein	Chromosome	3723001	3723921	+	5.46857	6.22639	5.44071	5.2344	5.48074	5.43572
CCNA_02329	5.44055	5.27694	5.60417	-0.32723	-1.46727	0.190776	0.860124	-1.2546		protein_coding	exodeoxyribonuclease VII large subunit	Chromosome	2471231	2472748	+	5.80689	5.2945	5.71111	5.698	5.00011	5.1327
CCNA_01276	2.94359	2.78017	3.10701	-0.326837	-2.69598	0.0343869	0.860124	-1.25426		protein_coding	cytochrome c5	Chromosome	1402610	1402969	+	3.317	2.88328	3.12074	2.7865	2.79281	2.7612
CCNA_02684	3.2691	3.10576	3.43244	-0.326687	-3.85966	0.00774304	0.860124	-1.25413		protein_coding	cyclopropane fatty acid synthase-like protein	Chromosome	2837433	2838476	+	3.41862	3.51903	3.35968	3.13604	3.01998	3.16125
CCNA_00707	5.66849	5.5053	5.83168	-0.326374	-2.71469	0.0335232	0.860124	-1.25386		protein_coding	conserved hypothetical membrane protein	Chromosome	764103	765185	-	6.01344	5.77722	5.70437	5.52999	5.35242	5.63349
CCNA_01291	2.68951	2.52713	2.8519	-0.324773	-1.1813	0.280505	0.861872	-1.25247		protein_coding	phosphotransferase family protein	Chromosome	1416848	1417858	+	2.9233	2.62391	3.00849	3.11484	2.41437	2.05217
CCNA_03086	4.13134	3.96937	4.29331	-0.323948	-2.88763	0.0265505	0.860124	-1.25175		protein_coding	conserved hypothetical protein	Chromosome	3235578	3236024	-	4.2564	4.35913	4.26441	3.97122	4.15362	3.78325
CCNA_02571	4.66401	4.50254	4.82549	-0.322942	-1.79438	0.120967	0.860124	-1.25088		protein_coding	major facilitator superfamily transporter	Chromosome	2722855	2724348	+	4.89085	4.88888	4.69673	4.78714	4.5993	4.12119
CCNA_03599	7.7382	7.57746	7.89893	-0.32147	-2.81355	0.0293262	0.860124	-1.2496		protein_coding	aspartate-semialdehyde dehydrogenase	Chromosome	3752909	3753955	+	7.88515	7.94938	7.86228	7.79248	7.52513	7.41478
CCNA_03676	4.5023	4.34156	4.66303	-0.32147	-2.91139	0.025721	0.860124	-1.2496		protein_coding	GNAT acetyltransferase protein	Chromosome	3836131	3836574	+	4.78642	4.68531	4.51736	4.44675	4.19436	4.38357
CCNA_03628	7.24625	7.08567	7.40683	-0.321153	-2.22966	0.0655599	0.860124	-1.24933		protein_coding	histidyl-tRNA synthetase	Chromosome	3783744	3785231	-	7.59143	7.24493	7.38412	7.33075	6.9447	6.98157
CCNA_01339	1.21842	1.05788	1.37896	-0.321087	-1.17135	0.284202	0.861872	-1.24927		protein_coding	ArsR-family transcriptional regulator	Chromosome	1452254	1452583	+	1.68804	1.56837	0.88048	0.628039	1.2275	1.31809
CCNA_03784	2.2114	2.05142	2.37139	-0.319974	-2.94657	0.0245435	0.860124	-1.24831		protein_coding	conserved hypothetical protein	Chromosome	3951525	3952418	-	2.49733	2.27305	2.34379	2.09443	1.89095	2.16887
CCNA_01484	3.85123	3.69173	4.01073	-0.319001	-0.578698	0.583047	0.903659	-1.24747		protein_coding	DNA Ligase IV adenylation domain protein	Chromosome	1591111	1591530	+	4.54901	4.13209	3.35108	3.76214	4.6706	2.64243
CCNA_01417	9.17439	9.01512	9.33367	-0.318542	-1.79851	0.120266	0.860124	-1.24707		protein_coding	5-aminolevulinic acid synthase	Chromosome	1534788	1536014	+	9.5021	9.37809	9.1208	9.14645	9.22292	8.676
CCNA_R0116	7.20248	7.04321	7.36174	-0.318526	-2.26284	0.0625825	0.860124	-1.24706	CCNA_R0116	ncRNA	ncRNA	Chromosome	757024	757263	-	7.5962	7.36114	7.12787	7.17687	7.03287	6.91991
CCNA_R0135	0.29161	0.13243	0.450789	-0.318359	-1.3966	0.210153	0.860124	-1.24691	CCNA_R0135	ncRNA	ncRNA	Chromosome	1315307	1315381	-	0.0873526	0.646057	0.618957	0.535338	-0.0373805	-0.100667
CCNA_R0078	3.82641	3.66736	3.98546	-0.318096	-0.887055	0.407909	0.866975	-1.24668	CCNA_R0078	ncRNA	ncRNA	Chromosome	3680958	3681108	+	4.26303	4.43739	3.25595	3.65607	4.09026	3.25576
CCNA_03445	5.46328	5.30645	5.62011	-0.313655	-2.24613	0.0640641	0.860124	-1.24285		protein_coding	M28-family zinc metallopeptidase	Chromosome	3608706	3611123	+	5.69412	5.52337	5.64283	5.56948	5.27683	5.07304
CCNA_00904	3.70182	3.54633	3.85731	-0.310984	-1.47514	0.188723	0.860124	-1.24055	iatP	protein_coding	inositol ABC transport system_2C permease protein IatP	Chromosome	984482	985480	+	4.01227	3.55386	4.0058	3.94143	3.32362	3.37393
CCNA_01713	4.995	4.83967	5.15034	-0.310665	-2.55646	0.0416227	0.860124	-1.24028		protein_coding	2'-5' RNA ligase family protein	Chromosome	1844752	1845330	+	5.17054	5.14164	5.13883	5.00012	4.92727	4.59162
EBG00001009150	0.678617	0.523383	0.833851	-0.310468	-1.06374	0.326838	0.861872	-1.24011	suhB	sRNA	sRNA	Chromosome	840152	840226	-	1.28024	0.602355	0.618957	1.04154	0.427803	0.100804
CCNA_00773	5.9956	5.8409	6.1503	-0.309399	-2.95664	0.0242174	0.860124	-1.23919		protein_coding	carboxypeptidase S	Chromosome	827458	828936	+	6.24402	6.02595	6.18093	5.99273	5.76027	5.7697
CCNA_01900	6.26333	6.10863	6.41802	-0.309388	-2.12167	0.0762973	0.860124	-1.23918		protein_coding	thymidylate kinase	Chromosome	2042642	2043268	-	6.63194	6.1996	6.42253	6.27307	5.92063	6.1322
CCNA_02048	10.2555	10.1025	10.4085	-0.305938	-0.776746	0.465702	0.875716	-1.23622		protein_coding	TonB-dependent receptor	Chromosome	2194602	2196782	+	10.598	9.75753	10.8699	10.7966	9.8432	9.66776
CCNA_01475	4.39262	4.23991	4.54533	-0.305424	-0.587624	0.5774	0.90282	-1.23578	ompW	protein_coding	OmpW family outer membrane cation channel	Chromosome	1582599	1583243	+	3.72307	4.83797	5.07495	4.55697	4.88603	3.27672
CCNA_03218	3.56619	3.41421	3.71817	-0.303959	-1.72154	0.133987	0.860124	-1.23453		protein_coding	periplasmic multidrug efflux lipoprotein precursor	Chromosome	3378665	3379741	+	3.74695	4.02237	3.38519	3.2425	3.51999	3.48014
CCNA_03596	4.53346	4.38167	4.68524	-0.303561	-2.76894	0.031146	0.860124	-1.23419		protein_coding	SWIM zinc finger family protein	Chromosome	3749321	3749728	-	4.63598	4.58081	4.83891	4.52919	4.31852	4.29731
CCNA_02310	4.67642	4.52482	4.82802	-0.303198	-0.986756	0.360436	0.866975	-1.23388		protein_coding	glycosyl hydrolase_2C family 9	Chromosome	2455008	2456885	+	5.00019	5.14068	4.34318	4.3683	5.07343	4.13273
CCNA_01831	5.30193	5.15081	5.45306	-0.302257	-1.36017	0.220824	0.860124	-1.23307		protein_coding	tryptophan halogenase superfamily protein	Chromosome	1959650	1961173	+	5.47645	5.21602	5.66672	5.58979	5.05041	4.81221
CCNA_03593	6.68419	6.53362	6.83477	-0.30115	-0.778496	0.464742	0.874971	-1.23213		protein_coding	ferritin-like superfamily protein	Chromosome	3746642	3747769	-	6.60017	7.37318	6.53094	6.48463	7.23569	5.88053
CCNA_02678	6.59289	6.44283	6.74294	-0.30011	-1.72723	0.132923	0.860124	-1.23124		protein_coding	conserved transmembrane protein	Chromosome	2830944	2831828	-	6.77147	6.58008	6.87727	6.79773	6.31887	6.21189
CCNA_00068	4.3837	4.23424	4.53315	-0.298914	-1.85167	0.111601	0.860124	-1.23022	gpsA	protein_coding	NAD(P)H-dependent glycerol-3-phosphate dehydrogenase	Chromosome	69794	70804	-	4.71679	4.46205	4.42062	4.49062	3.94588	4.26621
CCNA_01450	7.62128	7.47191	7.77066	-0.298753	-1.34675	0.224877	0.860124	-1.23008	recJ	protein_coding	single-stranded-DNA-specific exonuclease recJ	Chromosome	1562926	1564746	+	7.89266	7.50585	7.91346	7.92761	7.26966	7.21844
CCNA_01382	6.86922	6.71985	7.01859	-0.298739	-1.82567	0.115759	0.860124	-1.23007		protein_coding	long-chain-fatty-acid--CoA ligase	Chromosome	1498487	1500238	+	7.1123	7.02801	6.91547	7.01714	6.7385	6.40391
CCNA_00554	4.89229	4.74313	5.04145	-0.298314	-2.22168	0.0662984	0.860124	-1.22971		protein_coding	methyltransferase	Chromosome	570238	571044	+	5.26534	5.047	4.812	4.80711	4.61848	4.80381
CCNA_02288	5.34421	5.19527	5.49316	-0.297883	-1.52711	0.17567	0.860124	-1.22934		protein_coding	tRNA synthetase class I_2C catalytic domain protein	Chromosome	2436380	2437219	+	5.61718	5.19961	5.66267	5.53299	5.10486	4.94797
CCNA_02119	4.57127	4.4228	4.71973	-0.296933	-2.0433	0.0851957	0.860124	-1.22853		protein_coding	conserved hypothetical protein	Chromosome	2269507	2270220	-	4.93309	4.62653	4.59958	4.6335	4.21791	4.41699
CCNA_00331	3.68802	3.54003	3.836	-0.295968	-0.910854	0.396166	0.866975	-1.22771		protein_coding	molybdate-binding protein	Chromosome	342674	343432	+	4.3278	3.2341	3.9461	4.00906	3.30005	3.31098
CCNA_02235	3.85764	3.70995	4.00534	-0.295384	-1.24346	0.258343	0.860124	-1.22721		protein_coding	SGNH hydrolase family protein	Chromosome	2383642	2384997	+	3.99841	4.28677	3.73082	3.58461	4.16485	3.3804
CCNA_02147	5.24978	5.1023	5.39727	-0.294975	-0.889583	0.406649	0.866975	-1.22686		protein_coding	hypothetical protein	Chromosome	2304546	2304875	+	5.33316	6.0837	4.77495	4.9381	5.38958	4.9792
CCNA_00889	6.06838	5.92101	6.21575	-0.294737	-2.28299	0.0608422	0.860124	-1.22666		protein_coding	lumazine-binding domain protein	Chromosome	967313	967756	-	6.304	6.22053	6.12271	6.17469	5.80759	5.78075
CCNA_02679	5.9858	5.83856	6.13305	-0.29449	-2.10922	0.0776455	0.860124	-1.22645		protein_coding	conserved transmembrane protein	Chromosome	2831838	2832590	-	6.23054	6.02956	6.13905	6.11054	5.76827	5.63688
CCNA_02530	6.04112	5.89389	6.18834	-0.294459	-2.30143	0.0592942	0.860124	-1.22642		protein_coding	SAM-dependent methyltransferase	Chromosome	2678387	2679592	+	6.33899	6.02543	6.20062	6.09371	5.81948	5.76847
CCNA_00888	4.6898	4.54267	4.83693	-0.29426	-1.44767	0.195979	0.860124	-1.22626		protein_coding	MCP-signal associated domain protein	Chromosome	966956	967309	+	4.89406	4.93365	4.68309	4.68115	4.84707	4.09979
CCNA_01219	6.2421	6.09507	6.38913	-0.294057	-1.60861	0.156886	0.860124	-1.22608		protein_coding	putative cytosolic protein	Chromosome	1345567	1346448	+	6.52483	6.14305	6.49949	6.43525	5.87237	5.97759
CCNA_03526	3.51784	3.37119	3.66449	-0.293298	-1.72848	0.132691	0.860124	-1.22544		protein_coding	hypothetical protein	Chromosome	3683299	3683442	+	3.69879	3.61562	3.67905	3.69944	3.38251	3.03163
CCNA_02839	7.13414	6.98815	7.28013	-0.291977	-2.0669	0.0824113	0.860124	-1.22432	glnE	protein_coding	glutamate-ammonia-ligase adenylyltransferase	Chromosome	2991299	2994175	-	7.38647	7.23199	7.22192	7.26821	6.91703	6.77921
CCNA_02091	6.21538	6.06946	6.3613	-0.291833	-1.81172	0.118053	0.860124	-1.2242		protein_coding	conserved hypothetical protein	Chromosome	2239178	2240098	+	6.33977	6.44627	6.29785	6.39074	6.03874	5.77891
CCNA_00668	4.83016	4.68438	4.97595	-0.291568	-2.1622	0.0720714	0.860124	-1.22397		protein_coding	capsular polysaccharide biosynthesis protein	Chromosome	724701	725753	-	5.23696	4.76055	4.93033	4.73425	4.5993	4.71958
CCNA_03568	8.31856	8.17283	8.4643	-0.29147	-0.878144	0.412371	0.866975	-1.22389		protein_coding	LemA protein	Chromosome	3722350	3723000	+	8.2494	9.10965	8.03383	8.07503	8.62605	7.8174
CCNA_00750	5.15466	5.00965	5.29967	-0.290018	-1.15463	0.290501	0.861872	-1.22266		protein_coding	FeaR-family transcriptional regulator	Chromosome	807593	808621	-	5.54955	4.86942	5.48005	5.42301	4.72597	4.87998
CCNA_02394	5.37796	5.23352	5.5224	-0.288878	-1.18287	0.279926	0.861872	-1.22169		protein_coding	glutathione S-transferase	Chromosome	2537390	2538052	-	5.63968	5.20693	5.7206	5.7201	5.05444	4.92603
CCNA_02040	6.36371	6.21975	6.50766	-0.287912	-2.08429	0.0804181	0.860124	-1.22087		protein_coding	phosphoserine phosphatase	Chromosome	2185464	2186132	+	6.6041	6.35375	6.56514	6.47583	6.11741	6.06602
CCNA_03480	2.56172	2.41801	2.70543	-0.287413	-2.20992	0.067401	0.860124	-1.22045		protein_coding	triphenylmethane reductase (TMR)-like protein	Chromosome	3643337	3644191	+	2.78252	2.8787	2.45505	2.51432	2.33045	2.40927
EBG00001009110	0.223375	0.0797233	0.367027	-0.287304	-1.4944	0.183783	0.860124	-1.22036	tRNA	tRNA	tRNA	Chromosome	2577622	2577693	-	-0.00534257	0.412964	0.69346	0.215045	-0.107683	0.131808
CCNA_01408	5.19424	5.05073	5.33776	-0.287024	-2.13025	0.0753814	0.860124	-1.22012		protein_coding	phosphohydrolase_2C MutT_nudix family	Chromosome	1526164	1526559	-	5.43369	5.18209	5.39749	5.29574	4.93931	4.91716
CCNA_01463	7.61428	7.47088	7.75768	-0.286804	-0.978657	0.364124	0.866975	-1.21993		protein_coding	3-deoxy-7-phosphoheptulonate synthase	Chromosome	1570667	1571776	-	7.69633	8.22154	7.35519	7.41988	7.93051	7.06225
CCNA_02727	5.64763	5.50434	5.79093	-0.286598	-0.696982	0.510913	0.888498	-1.21976		protein_coding	phosphate starvation-inducible protein PhoH	Chromosome	2890143	2890931	+	5.57111	6.65953	5.14216	5.0816	5.87294	5.55846
CCNA_01624	6.81119	6.66803	6.95436	-0.286333	-1.29272	0.241873	0.860124	-1.21954		protein_coding	orotate phosphoribosyltransferase	Chromosome	1745014	1745598	+	7.14569	6.63601	7.08137	7.0831	6.41407	6.50691
CCNA_00901	5.28918	5.14603	5.43234	-0.286308	-2.7133	0.0335863	0.860124	-1.21952		protein_coding	alpha_beta hydrolase family protein	Chromosome	980770	981606	-	5.46065	5.46203	5.37432	5.3398	5.04029	5.05799
CCNA_03394	5.10871	4.96562	5.2518	-0.286186	-2.28529	0.0606468	0.860124	-1.21941	dgcA	protein_coding	GGDEF diguanylate cyclase DgcA	Chromosome	3565573	3566286	+	5.37514	5.15965	5.22062	5.19327	4.82247	4.88112
CCNA_01511	4.54328	4.40041	4.68615	-0.285739	-1.89337	0.105237	0.860124	-1.21903		protein_coding	sterol desaturase family protein	Chromosome	1620866	1621768	+	4.7372	4.79493	4.52631	4.61852	4.46346	4.11925
CCNA_02200	3.9067	3.76414	4.04927	-0.285132	-1.76209	0.126578	0.860124	-1.21852		protein_coding	cytochrome c-family protein	Chromosome	2349330	2349722	-	3.95397	4.25537	3.93846	3.78245	4.01782	3.49214
CCNA_R0018	0.671624	0.529391	0.813858	-0.284467	-0.911437	0.395882	0.866975	-1.21796	CCNA_R0018	ncRNA	ncRNA	Chromosome	920425	920663	+	0.857363	1.23798	0.346233	0.000632768	0.635742	0.951798
CCNA_02452	4.78597	4.64399	4.92795	-0.283963	-1.25079	0.255832	0.860124	-1.21753		protein_coding	hypothetical protein	Chromosome	2591981	2592478	+	4.91318	4.72023	5.15045	5.12068	4.46194	4.34935
CCNA_03701	5.93677	5.79563	6.07791	-0.282287	-1.58836	0.161368	0.860124	-1.21612	ihfB	protein_coding	integration host factor beta-subunit	Chromosome	3869198	3869488	-	6.16735	5.87458	6.19181	6.13773	5.53727	5.71189
CCNA_02283	5.71934	5.57847	5.86021	-0.281742	-1.18598	0.278781	0.861872	-1.21566		protein_coding	HNH endonuclease family protein	Chromosome	2433397	2433960	-	5.56642	6.32	5.6942	5.57919	5.86149	5.29472
CCNA_03446	5.55322	5.41253	5.69392	-0.281387	-1.53272	0.174311	0.860124	-1.21536		protein_coding	feruloyl-CoA synthetase	Chromosome	3611128	3612993	-	5.66872	5.62446	5.78857	5.72623	5.49118	5.02017
CCNA_01878	2.12785	1.98761	2.26808	-0.280463	-3.45175	0.0127656	0.860124	-1.21458		protein_coding	long-chain-fatty-acid--CoA ligase	Chromosome	2016779	2018377	-	2.2984	2.17949	2.32634	2.05045	1.97838	1.93401
CCNA_00397	6.04922	5.90906	6.18937	-0.280313	-1.91455	0.102143	0.860124	-1.21446		protein_coding	acetolactate synthase	Chromosome	413741	415279	+	6.31283	6.11999	6.1353	6.20698	5.7291	5.7911
CCNA_03872	7.28115	7.14122	7.42108	-0.279862	-2.22261	0.0662113	0.860124	-1.21408	trmE	protein_coding	tRNA (5-carboxymethylaminomethyl-2-thiouridylate) synthase	Chromosome	4034962	4036332	-	7.53254	7.3305	7.4002	7.37321	7.06967	6.98077
CCNA_00101	3.82472	3.68494	3.9645	-0.279567	-1.55239	0.169628	0.860124	-1.21383	rsmB	protein_coding	16S rRNA m5C methyltransferase RsmB	Chromosome	111745	113034	-	4.13135	3.87635	3.88581	3.98589	3.33028	3.73863
CCNA_03783	3.21144	3.07192	3.35096	-0.27904	-2.44821	0.0483355	0.860124	-1.21339	ccmB	protein_coding	cytochrome c biogenesis ABC transporter permease component CcmB	Chromosome	3950802	3951467	+	3.55472	3.27643	3.22174	3.17241	3.01998	3.02338
CCNA_01686	7.22316	7.08405	7.36227	-0.278224	-2.61448	0.038435	0.860124	-1.2127		protein_coding	exopolyphosphatase GppA	Chromosome	1813006	1814112	+	7.44584	7.40652	7.23445	7.24187	7.02339	6.98688
CCNA_02710	5.42248	5.28338	5.56159	-0.278209	-1.65431	0.147201	0.860124	-1.21269		protein_coding	rhomboid family protease	Chromosome	2869616	2870272	-	5.48357	5.70544	5.49575	5.49144	5.43046	4.92824
CCNA_03315	6.35925	6.22041	6.4981	-0.27769	-2.33094	0.0569003	0.860124	-1.21225		protein_coding	molybdopterin biosynthesis MoeA protein	Chromosome	3489776	3491002	+	6.63833	6.32883	6.52713	6.37745	6.09704	6.18674
CCNA_03543	6.61167	6.47313	6.75021	-0.277078	-1.5962	0.159618	0.860124	-1.21174		protein_coding	gamma-glutamyl phosphate reductase	Chromosome	3700066	3701340	+	6.97902	6.46469	6.80691	6.72352	6.28326	6.41261
CCNA_00092	6.42399	6.2856	6.56239	-0.276799	-2.03071	0.0867201	0.860124	-1.2115		protein_coding	short chain dehydrogenase	Chromosome	104039	104929	-	6.60802	6.52336	6.55581	6.51428	6.32806	6.01445
CCNA_02931	5.99691	5.8593	6.13451	-0.275205	-1.44052	0.19791	0.860124	-1.21017		protein_coding	flgE-related flagellar hook protein	Chromosome	3091612	3091857	-	6.29553	6.4087	5.69929	5.84123	5.80461	5.93208
CCNA_01268	5.30417	5.16664	5.44171	-0.275067	-1.93118	0.0997769	0.860124	-1.21005		protein_coding	cytochrome c	Chromosome	1396765	1397271	-	5.5311	5.42253	5.37149	5.44654	5.11743	4.93594
CCNA_03212	4.07165	3.93419	4.20912	-0.274931	-0.860433	0.421349	0.866975	-1.20994		protein_coding	hypothetical protein	Chromosome	3375108	3375323	-	4.51047	4.5131	3.60378	3.84494	4.39837	3.55925
CCNA_00903	3.9588	3.82136	4.09624	-0.274882	-1.22196	0.265833	0.860124	-1.2099	iatA	protein_coding	inositol transport ATP-binding protein IatA	Chromosome	982938	984485	+	4.33254	3.70097	4.25522	4.17956	3.66936	3.61517
CCNA_03758	3.01659	2.87929	3.15389	-0.274606	-1.3857	0.213297	0.860124	-1.20966		protein_coding	citrate synthase	Chromosome	3928131	3929309	+	3.44805	3.31755	2.69608	2.90856	2.8862	2.8431
CCNA_02695	0.390443	0.253584	0.527301	-0.273717	-1.17072	0.284435	0.861872	-1.20892		protein_coding	hypothetical protein	Chromosome	2849457	2849675	+	0.7854	0.729682	0.066822	0.566905	0.0620393	0.131808
CCNA_02248	3.41439	3.27781	3.55097	-0.273158	-3.49813	0.0120448	0.860124	-1.20845		protein_coding	hypothetical protein	Chromosome	2397073	2397162	-	3.58152	3.4773	3.59409	3.32328	3.2162	3.29395
CCNA_03570	4.846	4.70943	4.98256	-0.273136	-1.66219	0.145591	0.860124	-1.20843		protein_coding	repair PSII-family membrane protein	Chromosome	3723935	3724624	+	4.73242	5.26677	4.9485	4.56481	4.65078	4.9127
CCNA_02719	2.07217	1.93586	2.20848	-0.272627	-1.86651	0.109294	0.860124	-1.20801		protein_coding	hypothetical protein	Chromosome	2879937	2880551	+	2.39224	1.99746	2.23575	1.88499	1.76873	2.15385
CCNA_00390	7.92768	7.79159	8.06377	-0.272178	-1.49617	0.183336	0.860124	-1.20763		protein_coding	ADP-heptose--LPS heptosyltransferase	Chromosome	405999	407213	+	8.1623	7.93045	8.09856	8.16641	7.72212	7.48624
CCNA_00453	5.0055	4.86999	5.14101	-0.271023	-2.91704	0.0255281	0.860124	-1.20666		protein_coding	glucosamine-6-phosphate deaminase	Chromosome	459857	460948	-	5.08226	5.18209	5.15869	5.00589	4.85171	4.75237
CCNA_02155	5.65059	5.51558	5.7856	-0.270027	-1.40508	0.207737	0.860124	-1.20583		protein_coding	conserved hypothetical protein	Chromosome	2310846	2312024	+	5.66183	6.02077	5.67422	5.22577	5.8775	5.44346
CCNA_00826	2.85485	2.71987	2.98983	-0.269958	-1.67423	0.143161	0.860124	-1.20577		protein_coding	2-dehydro-3-deoxygalactonokinase	Chromosome	886822	887742	-	3.24505	2.91934	2.8051	2.93903	2.4996	2.72099
CCNA_02366	5.56823	5.43334	5.70312	-0.269778	-0.803361	0.451252	0.871661	-1.20562	malY	protein_coding	cytoplasmic membrane maltose transporter malY	Chromosome	2507554	2509065	-	5.98109	5.86421	5.26405	5.46446	6.01619	4.81937
CCNA_00859	6.7567	6.62205	6.89135	-0.269302	-1.84551	0.112572	0.860124	-1.20522		protein_coding	acetyltransferase_2C GNAT family	Chromosome	937676	938563	-	7.02369	7.07348	6.57687	6.6187	6.6833	6.56414
CCNA_02529	5.97355	5.83895	6.10815	-0.269202	-1.78766	0.122114	0.860124	-1.20514	dprA	protein_coding	DNA recombination-mediator protein A_2C SMF family	Chromosome	2677226	2678323	+	6.34134	6.10098	5.88212	5.75307	5.71898	6.0448
CCNA_03070	1.85014	1.71595	1.98434	-0.268385	-2.1412	0.07423	0.860124	-1.20446		protein_coding	4-oxalocrotonate tautomerase	Chromosome	3221073	3221288	+	2.0135	2.03903	1.90048	1.79455	1.88191	1.47139
CCNA_02290	4.96008	4.82613	5.09403	-0.267903	-1.47031	0.18998	0.860124	-1.20406		protein_coding	hypothetical protein	Chromosome	2437686	2438333	-	5.25705	4.88204	5.14299	5.18439	4.61712	4.67686
CCNA_01409	7.04347	6.91079	7.17614	-0.265353	-2.23691	0.0648976	0.860124	-1.20193		protein_coding	delta-aminolevulinic acid dehydratase	Chromosome	1526556	1527560	-	7.2563	7.13923	7.1329	7.09736	6.93408	6.70093
CCNA_01335	6.93795	6.80529	7.07061	-0.265317	-0.915513	0.393898	0.866975	-1.2019		protein_coding	ABC-type multidrug transport system_2C ATPase component	Chromosome	1447721	1448638	-	7.20486	7.53102	6.47594	6.64204	7.13225	6.64158
CCNA_02952	1.65587	1.52338	1.78836	-0.264983	-1.59499	0.159887	0.860124	-1.20162		protein_coding	hypothetical protein	Chromosome	3112113	3112238	+	2.09017	1.7192	1.55571	1.71225	1.35059	1.5073
CCNA_00792	3.38488	3.25269	3.51707	-0.264386	-2.79436	0.0300947	0.860124	-1.20112		protein_coding	glycosyltransferase	Chromosome	855026	856210	-	3.63624	3.406	3.50897	3.35074	3.20899	3.19833
CCNA_01303	9.61765	9.48559	9.7497	-0.264112	-0.518228	0.622141	0.920777	-1.2009		protein_coding	conserved hypothetical protein	Chromosome	1430061	1430900	+	9.72179	10.6887	8.83865	9.03765	10.1437	9.2754
CCNA_01647	5.39327	5.26127	5.52527	-0.263995	-1.05585	0.330159	0.863344	-1.2008		protein_coding	8-amino-7-oxononanoate synthase	Chromosome	1767180	1768334	-	5.62235	5.15588	5.79757	5.72448	5.00741	5.05192
CCNA_03957	3.80416	3.67219	3.93612	-0.263931	-1.23469	0.261374	0.860124	-1.20075		protein_coding	SirA_YedF_YeeD family regulatory protein	Chromosome	2058655	2058888	+	4.11125	3.5738	4.12331	4.02335	3.53738	3.45585
CCNA_01249	5.31914	5.1878	5.45048	-0.262672	-2.43614	0.0491515	0.860124	-1.1997		protein_coding	ABC-transporter substrate binding protein	Chromosome	1376633	1377439	+	5.57978	5.33093	5.44071	5.28035	5.03622	5.24684
CCNA_00072	4.40095	4.26972	4.53218	-0.262458	-2.5342	0.0429181	0.860124	-1.19952		protein_coding	conserved hypothetical protein	Chromosome	73680	74576	+	4.71195	4.48329	4.4013	4.26864	4.21611	4.32441
CCNA_03377	0.931194	0.799977	1.06241	-0.262434	-1.63204	0.151848	0.860124	-1.1995		protein_coding	conserved hypothetical protein	Chromosome	3550214	3550669	-	1.09916	1.22363	0.864445	0.823655	1.04512	0.531158
CCNA_02001	3.12047	2.98968	3.25126	-0.261581	-1.5682	0.165949	0.860124	-1.19879		protein_coding	phosphoserine phosphatase	Chromosome	2147447	2148097	+	3.12627	3.57945	3.04807	2.85842	3.17238	2.93825
CCNA_00880	4.93954	4.80904	5.07004	-0.261008	-1.87961	0.107296	0.860124	-1.19832		protein_coding	conserved hypothetical protein	Chromosome	959391	960950	-	5.19678	4.82376	5.18959	4.91376	4.63337	4.87998
CCNA_01257	3.41825	3.28781	3.5487	-0.260886	-1.60421	0.157849	0.860124	-1.19821		protein_coding	conserved hypothetical membrane protein	Chromosome	1384556	1385512	-	3.68403	3.31078	3.65128	3.56521	3.19446	3.10377
CCNA_01973	2.18755	2.05745	2.31765	-0.2602	-2.24494	0.0641709	0.860124	-1.19765		protein_coding	hypothetical protein	Chromosome	2118945	2119154	-	2.23228	2.40609	2.31458	1.93423	2.26935	1.96877
CCNA_00936	1.68951	1.55944	1.81958	-0.260136	-1.313	0.235365	0.860124	-1.19759		protein_coding	conserved hypothetical protein	Chromosome	1011810	1012649	+	1.79269	1.84642	1.81962	1.12873	1.62439	1.92519
CCNA_02621	5.68334	5.55375	5.81293	-0.259172	-1.21837	0.267098	0.860124	-1.19679		protein_coding	CAAX amino terminal protease family	Chromosome	2768606	2769535	+	6.01934	6.08022	5.33922	5.58691	5.68038	5.39397
CCNA_03840	5.62181	5.49232	5.75129	-0.258972	-1.47239	0.189438	0.860124	-1.19663		protein_coding	succinyl-CoA:coenzyme A transferase	Chromosome	4006251	4007795	-	5.84887	5.74931	5.6557	5.61832	5.74912	5.10952
CCNA_02541	3.85864	3.72942	3.98785	-0.258434	-1.43792	0.198616	0.860124	-1.19618		protein_coding	MutT_nudix family phosphohydrolase	Chromosome	2690943	2691671	+	4.15117	4.16813	3.64426	3.56521	3.95669	3.66636
CCNA_03270	3.23219	3.10299	3.36139	-0.258394	-2.20438	0.0679264	0.860124	-1.19615		protein_coding	AsnC-family transcriptional regulator	Chromosome	3440693	3441151	+	3.32654	3.47427	3.28334	3.13604	3.26571	2.90723
CCNA_03345	5.77388	5.64471	5.90306	-0.258345	-2.34765	0.0555889	0.860124	-1.19611	ruvA	protein_coding	Holliday junction DNA helicase RuvA	Chromosome	3525220	3525837	-	6.03736	5.8843	5.7875	5.78025	5.50155	5.65233
CCNA_00776	5.31921	5.19011	5.44831	-0.258203	-1.55397	0.169257	0.860124	-1.19599		protein_coding	OAR protein precursor	Chromosome	831686	835249	-	5.51033	5.22325	5.61135	5.48112	5.1068	4.9824
CCNA_02289	4.58697	4.45818	4.71576	-0.25758	-1.36085	0.220622	0.860124	-1.19547		protein_coding	MarR_EmrR family transcriptional regulator	Chromosome	2437366	2437677	-	4.81381	4.48028	4.8532	4.82843	4.31348	4.23264
CCNA_03742	1.82595	1.69724	1.95466	-0.257428	-2.2837	0.0607826	0.860124	-1.19535		protein_coding	conserved hypothetical membrane protein	Chromosome	3911831	3912265	+	1.94908	2.09529	1.81962	1.59466	1.85443	1.64262
CCNA_00127	4.45631	4.32787	4.58474	-0.256869	-0.869856	0.416555	0.866975	-1.19488		protein_coding	KTSC domain protein	Chromosome	136811	137011	+	4.66509	4.87287	4.21627	4.40806	4.80703	3.76853
CCNA_03547	5.36134	5.23309	5.48959	-0.256496	-1.7854	0.122502	0.860124	-1.19457		protein_coding	peptidoglycan-specific endopeptidase_2C M23 family	Chromosome	3703094	3704149	+	5.69841	5.35005	5.42029	5.37478	5.00011	5.32438
CCNA_02269	3.54101	3.41282	3.66919	-0.25637	-1.52153	0.177028	0.860124	-1.19447		protein_coding	L-aminopeptidase_D-esterase dmpA	Chromosome	2421986	2422978	+	3.75874	3.6211	3.62773	3.78245	3.17238	3.28363
CCNA_01078	4.67457	4.54642	4.80272	-0.2563	-0.745103	0.483298	0.878627	-1.19441		protein_coding	methyltransferase	Chromosome	1183239	1183991	+	4.79332	5.46813	4.1467	4.28297	4.88829	4.46799
CCNA_00279	4.74596	4.61782	4.87409	-0.256269	-1.52927	0.175144	0.860124	-1.19439		protein_coding	NAD(P)H-quinone reductase	Chromosome	292311	292901	+	4.89085	4.83914	4.89228	4.80545	4.8118	4.23621
CCNA_03010	4.02316	3.89546	4.15087	-0.255411	-1.76419	0.126207	0.860124	-1.19368		protein_coding	MAPEG family protein	Chromosome	3164069	3164485	-	4.29578	4.14738	4.00945	4.13287	3.89511	3.6584
CCNA_01863	4.33862	4.21117	4.46608	-0.254907	-2.16646	0.0716411	0.860124	-1.19326		protein_coding	outer membrane efflux protein	Chromosome	1997194	1998630	-	4.68377	4.37707	4.33739	4.3112	4.15737	4.16494
CCNA_03007	5.17192	5.04454	5.2993	-0.254758	-1.6955	0.138964	0.860124	-1.19314		protein_coding	L-aspartate oxidase	Chromosome	3160905	3162440	+	5.27441	5.16998	5.4535	5.31562	5.0022	4.8158
CCNA_03048	4.73858	4.61171	4.86545	-0.253732	-1.95477	0.0965144	0.860124	-1.19229		protein_coding	para-aminobenzoate synthetase component I	Chromosome	3201391	3202965	-	5.05478	4.63061	4.91094	4.7044	4.4979	4.63284
CCNA_00865	3.18994	3.06322	3.31666	-0.253438	-2.12332	0.0761197	0.860124	-1.19204	xylA	protein_coding	alpha-ketoglutaric semialdehyde dehydrogenase xylA	Chromosome	943210	944646	-	3.46543	3.26597	3.21859	3.0493	3.23763	2.90274
CCNA_00400	3.38292	3.25647	3.50937	-0.252899	-1.83981	0.11348	0.860124	-1.1916		protein_coding	MarR_EmrR-family transcriptional regulator	Chromosome	418061	418504	+	3.59737	3.47427	3.45646	3.52157	3.2162	3.03163
CCNA_00693	4.23735	4.11096	4.36373	-0.252777	-1.71892	0.13448	0.860124	-1.1915		protein_coding	heat shock protein 15	Chromosome	751485	751778	-	4.44775	4.28159	4.36186	4.37278	3.83312	4.12697
CCNA_02093	6.44066	6.31469	6.56663	-0.251945	-1.88176	0.106972	0.860124	-1.19081		protein_coding	conserved hypothetical protein	Chromosome	2240848	2242695	+	6.65389	6.44897	6.59703	6.5757	6.20113	6.16723
CCNA_03489	3.45825	3.33255	3.58395	-0.251392	-1.25298	0.255085	0.860124	-1.19036		protein_coding	nitropropane dioxygenase_trans-enoyl-CoA reductase family	Chromosome	3649563	3650528	-	3.80042	3.25189	3.69953	3.51349	3.4816	3.00257
EBG00001009154	1.90295	1.77729	2.02862	-0.251332	-2.0503	0.0843597	0.860124	-1.19031	CC3664	sRNA	sRNA	Chromosome	3946037	3946172	-	2.02916	1.97192	2.08477	2.00508	1.58036	1.74643
CCNA_02603	3.73698	3.61156	3.86241	-0.250852	-1.6088	0.156844	0.860124	-1.18991		protein_coding	conserved hypothetical protein	Chromosome	2748535	2749821	-	3.82306	3.83918	3.925	3.77571	3.79269	3.26627
CCNA_R0139	1.8227	1.69747	1.94792	-0.25045	-2.05243	0.084107	0.860124	-1.18958	CCNA_R0139	ncRNA	ncRNA	Chromosome	1523962	1524041	+	1.88166	1.91947	2.04264	1.79455	1.46399	1.83387
CCNA_02165	5.38026	5.25505	5.50546	-0.250411	-2.52934	0.0432065	0.860124	-1.18955		protein_coding	lysophospholipase	Chromosome	2319266	2320324	-	5.49066	5.65353	5.3722	5.1793	5.30923	5.27663
CCNA_02918	2.14787	2.02288	2.27285	-0.249972	-1.98642	0.0923053	0.860124	-1.18918		protein_coding	von Willebrand factor type A domain protein	Chromosome	3076384	3077271	+	2.44574	2.19428	2.17854	2.158	1.82643	2.08423
CCNA_00754	2.43513	2.31032	2.55994	-0.249615	-2.17296	0.07099	0.860124	-1.18889		protein_coding	Nodulin-21 _ CCC1-related protein	Chromosome	812595	813296	-	2.56337	2.67755	2.4389	2.31496	2.46974	2.14627
CCNA_00857	8.71518	8.59064	8.83973	-0.249085	-1.1244	0.302195	0.861872	-1.18845		protein_coding	glucose_fructose transport protein	Chromosome	933527	934963	-	8.92806	8.5195	9.07162	8.98184	8.5029	8.28718
CCNA_R0133	2.13275	2.00883	2.25666	-0.247832	-2.65946	0.036142	0.860124	-1.18742	CCNA_R0133	ncRNA	ncRNA	Chromosome	1247598	1247664	-	2.20495	2.16454	2.40049	1.94628	2.06082	2.01939
CCNA_R0028	0.941016	0.817481	1.06455	-0.247069	-1.0063	0.351658	0.866975	-1.18679	CCNA_R0028	tRNA	tRNA	Chromosome	1291593	1291668	-	1.34425	0.846677	1.00272	1.26968	0.798356	0.384403
CCNA_R0075	1.76007	1.63662	1.88353	-0.246912	-2.23476	0.0650933	0.860124	-1.18666	CCNA_R0075	tRNA	tRNA	Chromosome	3443871	3443947	-	2.05999	1.77931	1.81128	1.75399	1.53493	1.62093
CCNA_01077	6.22553	6.10221	6.34885	-0.246643	-1.58072	0.16309	0.860124	-1.18644		protein_coding	penicillin acylase	Chromosome	1180973	1183075	-	6.44825	6.16997	6.42833	6.39789	6.00894	5.89979
CCNA_02836	3.1405	3.01724	3.26375	-0.24651	-2.03821	0.0858093	0.860124	-1.18633		protein_coding	conserved hypothetical protein	Chromosome	2989564	2990016	-	3.35168	3.37387	3.0657	2.90856	2.97817	3.165
CCNA_02085	7.45062	7.32749	7.57375	-0.246257	-1.43525	0.199343	0.860124	-1.18613		protein_coding	anhydromuramoyl-peptide exo-beta-N-acetylglucosaminidase	Chromosome	2234353	2235390	-	7.65275	7.35478	7.71371	7.65329	7.16523	7.16394
CCNA_00780	4.46404	4.34096	4.58713	-0.24617	-1.68567	0.14089	0.860124	-1.18605		protein_coding	N-formylglutamate deformylase	Chromosome	840760	841686	-	4.82731	4.55095	4.38312	4.40806	4.14986	4.46495
CCNA_00663	1.1142	0.991198	1.23721	-0.246013	-1.26875	0.249769	0.860124	-1.18592	bapE	protein_coding	bacterial apoptosis endonuclease BapE	Chromosome	719608	719943	-	1.45277	1.10337	1.15549	1.25037	1.12393	0.599293
CCNA_00096	3.52866	3.40584	3.65148	-0.245641	-2.83008	0.0286813	0.860124	-1.18562		protein_coding	L-asparaginase	Chromosome	107402	108280	+	3.70856	3.72919	3.51669	3.39098	3.41421	3.41232
CCNA_02604	5.09037	4.96771	5.21302	-0.24531	-1.50646	0.180752	0.860124	-1.18535		protein_coding	host cell attachment protein	Chromosome	2749903	2750319	-	4.98722	5.31917	5.33268	5.08024	5.14604	4.67686
CCNA_00186	5.80882	5.68638	5.93126	-0.244875	-1.34761	0.224615	0.860124	-1.18499		protein_coding	guanine-hypoxanthine permease	Chromosome	200286	201602	-	5.98411	5.70092	6.10874	6.01579	5.61231	5.43105
CCNA_02610	3.92883	3.8067	4.05095	-0.244247	-2.05082	0.0842987	0.860124	-1.18447		protein_coding	glyoxalase family protein	Chromosome	2756849	2757226	+	4.13497	4.08325	3.93463	3.91407	3.91297	3.59306
CCNA_03668	3.38968	3.26758	3.51178	-0.2442	-2.49234	0.0454713	0.860124	-1.18444		protein_coding	conserved hypothetical protein	Chromosome	3829789	3829977	-	3.61044	3.55099	3.37391	3.23761	3.19446	3.37068
CCNA_00798	2.82214	2.70004	2.94423	-0.244195	-1.39473	0.21069	0.860124	-1.18443	cydC	protein_coding	ABC transporter_2C ATP-binding protein cydC	Chromosome	861294	862892	-	3.17285	2.91041	2.74944	3.00965	2.61323	2.47723
CCNA_00005	6.81223	6.69022	6.93424	-0.244021	-1.15026	0.292168	0.861872	-1.18429	dnaQ	protein_coding	DNA polymerase III_2C epsilon chain	Chromosome	3190	3903	+	6.977	6.67246	7.15325	7.10443	6.52278	6.44345
CCNA_00897	6.39771	6.27611	6.5193	-0.243191	-1.24412	0.258114	0.860124	-1.18361		protein_coding	hypothetical protein	Chromosome	976013	976177	+	6.85679	6.5001	6.20102	6.41262	6.39712	6.0186
CCNA_02260	7.59648	7.4749	7.71807	-0.24317	-1.43033	0.200691	0.860124	-1.18359		protein_coding	conserved hypothetical membrane protein	Chromosome	2410926	2411330	-	7.7888	7.53411	7.83129	7.81155	7.36279	7.25036
CCNA_01251	4.31176	4.19025	4.43328	-0.243034	-2.03776	0.085863	0.860124	-1.18348		protein_coding	FepC-type transporter protein	Chromosome	1378419	1379177	+	4.64236	4.2885	4.36898	4.29008	4.08239	4.19827
CCNA_00220	4.52016	4.39873	4.64159	-0.242853	-1.41658	0.204501	0.860124	-1.18333		protein_coding	thiol-disulfide isomerase and thioredoxin	Chromosome	237030	237635	+	4.66259	4.33764	4.92454	4.59191	4.34508	4.25921
CCNA_03210	5.43959	5.31858	5.5606	-0.242021	-0.847559	0.427965	0.867616	-1.18265		protein_coding	MarR-family transcriptional regulator	Chromosome	3373019	3373972	+	5.74065	5.11175	5.82941	5.83232	4.96415	5.15927
CCNA_02919	0.276884	0.156078	0.397691	-0.241613	-0.962185	0.371717	0.866975	-1.18231		protein_coding	BatA-related transmembrane protein	Chromosome	3077268	3078422	+	0.455182	0.280581	0.457309	0.366231	-0.429155	0.531158
CCNA_02313	4.48666	4.36597	4.60735	-0.241381	-3.00752	0.0226388	0.860124	-1.18212		protein_coding	alpha_beta hydrolase family protein	Chromosome	2458478	2459416	-	4.64236	4.60455	4.57516	4.46362	4.29487	4.33943
CCNA_02253	6.10754	5.98747	6.22762	-0.240145	-1.83151	0.114812	0.860124	-1.18111		protein_coding	hybrid CAP effector domain_patatin phospholipase protein	Chromosome	2402492	2404267	+	6.32755	6.26281	6.09249	6.16247	6.04635	5.7536
CCNA_02906	6.45541	6.33601	6.57481	-0.238799	-1.00679	0.351439	0.866975	-1.18001		protein_coding	acyltransferase family protein	Chromosome	3061621	3062715	+	6.678	6.25136	6.79506	6.79399	6.05291	6.16113
CCNA_03291	4.08907	3.96986	4.20828	-0.238425	-1.93416	0.0993589	0.860124	-1.1797		protein_coding	WecE-family pyridoxal phosphate-dependent enzyme	Chromosome	3457949	3458947	-	4.34354	4.32761	3.9537	3.99752	3.93281	3.97924
CCNA_02526	7.29148	7.17256	7.41039	-0.23783	-1.73617	0.131268	0.860124	-1.17922		protein_coding	dihydroorotase	Chromosome	2674741	2676042	+	7.46415	7.26631	7.50071	7.43171	7.02775	7.05822
CCNA_00674	5.10041	4.98163	5.21919	-0.237559	-2.71463	0.0335257	0.860124	-1.179		protein_coding	NAD(FAD)-utilizing dehydrogenase	Chromosome	731887	733134	-	5.33789	5.14545	5.17422	4.94713	4.94583	5.05192
CCNA_02491	2.66237	2.54367	2.78108	-0.237405	-2.18493	0.0698068	0.860124	-1.17887		protein_coding	protocatechuate 3_2C4-dioxygenase beta chain	Chromosome	2638974	2639681	+	2.88937	2.81791	2.63595	2.67504	2.5404	2.41558
CCNA_03092	6.78582	6.66756	6.90407	-0.236511	-0.711684	0.502367	0.886342	-1.17814		protein_coding	cytochrome P450 family protein	Chromosome	3240801	3242177	+	6.86936	7.36462	6.47825	6.63275	7.23057	6.13937
CCNA_01733	5.90999	5.79174	6.02824	-0.236507	-1.30844	0.236813	0.860124	-1.17814		protein_coding	alanine racemase	Chromosome	1861826	1862920	-	6.2394	5.70544	6.13988	6.049	5.62591	5.7003
CCNA_03368	2.44205	2.32394	2.56017	-0.236233	-2.68322	0.0349899	0.860124	-1.17791		protein_coding	conserved hypothetical protein	Chromosome	3545028	3545456	+	2.63165	2.55681	2.49205	2.43956	2.26935	2.2629
CCNA_00870	5.03179	4.91368	5.14991	-0.236226	-1.59566	0.159739	0.860124	-1.17791		protein_coding	conserved hypothetical protein	Chromosome	950449	950886	-	5.08694	5.22144	5.14133	5.13786	4.99907	4.60411
CCNA_00743	4.15918	4.04181	4.27654	-0.234733	-2.00753	0.0896001	0.860124	-1.17669		protein_coding	NnrU family membrane protein	Chromosome	800944	801510	+	4.31348	4.42176	4.09439	4.13813	4.08239	3.90491
CCNA_03244	4.2954	4.17846	4.41234	-0.233878	-1.06923	0.32454	0.861872	-1.17599		protein_coding	GntR-family transcriptional regulator	Chromosome	3410275	3410946	-	4.50768	4.68923	4.0401	3.99463	4.52574	4.01502
CCNA_03170	4.73018	4.61337	4.84699	-0.233617	-1.54162	0.172178	0.860124	-1.17578		protein_coding	conserved hypothetical protein	Chromosome	3328757	3329278	-	4.88977	4.72279	4.9284	4.89988	4.58265	4.35757
CCNA_01079	3.76338	3.64678	3.87999	-0.233214	-1.55853	0.16819	0.860124	-1.17545		protein_coding	hypothetical protein	Chromosome	1184014	1184190	-	4.05307	3.91705	3.66985	3.5296	3.51708	3.89365
CCNA_02280	5.85209	5.73568	5.9685	-0.232817	-1.48567	0.186009	0.860124	-1.17513		protein_coding	2-polyprenyl-3-methyl-6-methoxy-1_2C4-benzoquinol hydroxylase	Chromosome	2430307	2430867	+	6.04797	5.68267	6.17484	5.92431	5.60064	5.68209
CCNA_02687	4.99833	4.88206	5.11459	-0.232526	-1.45025	0.195286	0.860124	-1.17489		protein_coding	serine-pyruvate aminotransferase	Chromosome	2840372	2841652	+	4.99322	5.47117	4.87937	4.90298	4.86209	4.88112
CCNA_02279	6.41312	6.29717	6.52907	-0.231901	-1.32639	0.231153	0.860124	-1.17438		protein_coding	disulfide bond formation protein B	Chromosome	2429681	2430310	+	6.61582	6.26632	6.70508	6.59545	6.1121	6.18396
CCNA_00860	5.77375	5.65819	5.88932	-0.23112	-2.2391	0.0646987	0.860124	-1.17375	hfiA	protein_coding	holdfast inhibitor protein HfiA	Chromosome	938619	938855	-	5.98511	5.86015	5.82268	5.82581	5.58888	5.55989
CCNA_01646	5.04963	4.93407	5.16518	-0.231108	-1.13526	0.29795	0.861872	-1.17374		protein_coding	dethiobiotin synthetase	Chromosome	1766524	1767183	-	5.23443	4.9248	5.33631	5.33752	4.80104	4.66366
CCNA_01017	6.40756	6.29205	6.52307	-0.231014	-1.66625	0.144766	0.860124	-1.17366		protein_coding	acyl-CoA synthetase	Chromosome	1098179	1099771	+	6.59985	6.5906	6.37875	6.36347	6.4781	6.03458
CCNA_R0053	0.789089	0.673863	0.904315	-0.230452	-1.77371	0.124531	0.860124	-1.1732	CCNA_R0053	tRNA	tRNA	Chromosome	2421800	2421884	-	0.925906	0.769743	1.0173	0.535338	0.909315	0.576937
CCNA_00869	8.40125	8.28617	8.51632	-0.230152	-1.19438	0.27571	0.861872	-1.17296		protein_coding	DNA modification methyltransferase-related protein	Chromosome	947426	950383	-	8.57308	8.33154	8.64435	8.69192	8.12998	8.03662
CCNA_03460	6.04918	5.93414	6.16421	-0.230072	-1.80723	0.1188	0.860124	-1.17289		protein_coding	hypothetical protein	Chromosome	3623648	3624148	-	6.35422	6.00145	6.13697	6.10652	5.8718	5.8241
CCNA_03598	7.63213	7.51712	7.74713	-0.230015	-1.84868	0.112071	0.860124	-1.17285	divL	protein_coding	two-component sensor histidine kinase DivL	Chromosome	3750296	3752605	+	7.84229	7.59896	7.80015	7.7105	7.34192	7.49893
CCNA_01732	6.66746	6.55288	6.78204	-0.229158	-1.15881	0.288917	0.861872	-1.17215		protein_coding	DNA repair protein RadA	Chromosome	1860370	1861752	-	7.00574	6.49339	6.84699	6.9039	6.35322	6.40153
CCNA_R0041	1.71188	1.59807	1.82569	-0.227616	-2.02162	0.0878385	0.860124	-1.1709	CCNA_R0041	tRNA	tRNA	Chromosome	1782039	1782113	+	1.99766	1.7192	1.7602	1.74021	1.51167	1.54234
CCNA_02778	0.924755	0.811224	1.03829	-0.227062	-2.93443	0.0249432	0.860124	-1.17045		protein_coding	hypothetical protein	Chromosome	2936392	2936646	+	1.06917	1.0876	0.958085	0.849555	0.817452	0.766665
CCNA_02477	2.669	2.55576	2.78224	-0.226479	-1.05076	0.33232	0.864084	-1.16998	vanB	protein_coding	vanillate demethylase oxidoreductase subunit vanB	Chromosome	2621983	2622933	+	2.85902	2.58515	2.90255	2.94505	2.59121	2.13101
CCNA_03778	8.85392	8.74114	8.9667	-0.225557	-0.612012	0.562135	0.899201	-1.16923		protein_coding	integral membrane protein	Chromosome	3944717	3945469	+	8.85091	9.61996	8.42923	8.5577	9.30729	8.35844
CCNA_00099	6.18489	6.07215	6.29762	-0.225472	-1.7609	0.12679	0.860124	-1.16916	fzlC	protein_coding	FtsZ-binding protein FzlC	Chromosome	109239	110969	-	6.47852	6.18254	6.23181	6.14232	5.87408	6.20005
CCNA_02660	6.05683	5.94436	6.16931	-0.224942	-0.98437	0.361519	0.866975	-1.16873		protein_coding	pyridoxamine 5'-phosphate oxidase family protein	Chromosome	2812176	2812790	+	6.08778	6.53503	5.88511	5.94548	6.27939	5.60823
CCNA_02066	4.58221	4.46976	4.69465	-0.224889	-0.883047	0.409911	0.866975	-1.16869		protein_coding	phytoene_squalene synthase family protein	Chromosome	2218017	2218730	-	4.90683	4.31582	4.86131	4.90915	4.07844	4.4217
CCNA_02354	7.44884	7.33659	7.56109	-0.224501	-1.21114	0.269671	0.861872	-1.16837		protein_coding	phosphohydrolase_2C MutT_nudix family protein	Chromosome	2493653	2494216	+	7.65685	7.33029	7.69612	7.69652	7.11136	7.20187
CCNA_03971	1.62981	1.5177	1.74192	-0.224225	-1.7592	0.127094	0.860124	-1.16815		protein_coding	hypothetical protein	Chromosome	2773140	2773205	-	1.57519	1.989	1.66158	1.51598	1.60254	1.43457
CCNA_00745	2.4536	2.34183	2.56538	-0.223552	-1.88066	0.107137	0.860124	-1.1676		protein_coding	conserved hypothetical protein	Chromosome	802070	802774	-	2.57942	2.65633	2.46039	2.40504	2.13119	2.48925
CCNA_00396	4.04509	3.93343	4.15674	-0.223311	-2.34833	0.055536	0.860124	-1.16741		protein_coding	conserved hypothetical protein	Chromosome	412933	413610	-	4.16541	4.07128	4.23354	4.07092	3.87702	3.85236
CCNA_03127	6.98968	6.87821	7.10115	-0.222936	-1.29327	0.241693	0.860124	-1.16711		protein_coding	aminoacyl-histidine dipeptidase	Chromosome	3274732	3276030	+	7.19491	6.888	7.22054	7.21005	6.7435	6.68109
CCNA_01290	3.92062	3.80922	4.03201	-0.222789	-1.60911	0.156777	0.860124	-1.16699		protein_coding	hypothetical protein	Chromosome	1415745	1416851	+	3.99243	4.02651	4.0771	3.82223	4.06052	3.54492
CCNA_00080	5.6107	5.49944	5.72196	-0.222517	-1.97951	0.0932082	0.860124	-1.16677		protein_coding	LexA-related transcriptional repressor	Chromosome	84087	84728	+	5.88913	5.76612	5.51064	5.52196	5.50008	5.47629
CCNA_02298	5.9785	5.8674	6.08961	-0.222212	-2.34615	0.0557052	0.860124	-1.16652		protein_coding	MJ0042 family finger-like domain protein	Chromosome	2444803	2445762	-	6.17221	6.03676	6.05986	6.01006	5.78534	5.8068
CCNA_00703	8.48801	8.37751	8.59852	-0.221011	-0.821294	0.441696	0.868629	-1.16555		protein_coding	hypothetical protein	Chromosome	762427	762633	+	8.69001	9.07597	8.02957	8.36493	8.57787	8.18972
CCNA_R0112	3.9991	3.88891	4.10929	-0.220375	-2.18768	0.0695379	0.860124	-1.16504	CCNA_R0112	ncRNA	ncRNA	Chromosome	626656	626908	+	4.26303	4.07927	3.98555	3.82223	3.97594	3.86856
CCNA_00885	6.33924	6.22925	6.44924	-0.219989	-1.35544	0.222247	0.860124	-1.16472		protein_coding	MazE-like antitoxin protein	Chromosome	964182	964730	-	6.57338	6.43347	6.34086	6.40718	6.39434	5.88622
CCNA_00071	3.40033	3.29056	3.5101	-0.219538	-1.31359	0.235177	0.860124	-1.16436		protein_coding	uroporphyrinogen-III synthase	Chromosome	72950	73636	+	3.71825	3.33435	3.47769	3.58461	3.22695	3.06011
CCNA_02578	2.63284	2.52329	2.74238	-0.21909	-1.57456	0.164491	0.860124	-1.164		protein_coding	TetR-family transcriptional regulator	Chromosome	2729198	2729842	-	2.70663	2.59075	2.92977	2.75258	2.39543	2.42186
CCNA_03161	6.80369	6.69417	6.9132	-0.219032	-1.47531	0.188678	0.860124	-1.16395	xylR	protein_coding	transcriptional regulator xylR	Chromosome	3316700	3317755	+	6.98757	6.79369	6.95835	7.00134	6.55336	6.52782
CCNA_01918	6.99741	6.8882	7.10662	-0.218416	-1.45217	0.194773	0.860124	-1.16346	popA	protein_coding	cyclic di-GMP effector protein PopA	Chromosome	2061343	2062668	+	7.23155	6.88001	7.20829	7.1108	6.6833	6.8705
CCNA_01104	5.53493	5.42589	5.64397	-0.218081	-1.98599	0.0923612	0.860124	-1.16319		protein_coding	glycosyltransferase	Chromosome	1209940	1211112	-	5.75779	5.55738	5.61675	5.57726	5.2647	5.43572
CCNA_00534	5.61066	5.50173	5.71958	-0.217848	-2.87258	0.0270908	0.860124	-1.163		protein_coding	conserved hypothetical protein	Chromosome	546314	547336	+	5.75955	5.75929	5.63989	5.49964	5.53077	5.47478
CCNA_03331	6.28264	6.17409	6.39119	-0.217106	-0.996278	0.356137	0.866975	-1.1624		protein_coding	phosphomethylpyrimidine kinase_hydroxymethylpyrimidine kinase	Chromosome	3510578	3511381	-	6.57805	6.08569	6.50984	6.59018	5.96037	5.97171
CCNA_01618	6.33595	6.22742	6.44448	-0.217061	-1.49859	0.182726	0.860124	-1.16236		protein_coding	uracil-DNA glycosylase	Chromosome	1739738	1740415	-	6.39371	6.48439	6.45535	6.52888	6.15777	5.99561
CCNA_02316	3.89684	3.78895	4.00473	-0.215788	-1.18539	0.279	0.861872	-1.16134		protein_coding	conserved hypothetical protein	Chromosome	2460427	2460942	-	3.98241	4.17001	3.86178	3.81239	4.10782	3.44663
CCNA_03597	4.72715	4.61953	4.83477	-0.215243	-1.52164	0.177002	0.860124	-1.1609		protein_coding	acetylglutamate kinase	Chromosome	3749725	3750126	-	4.92474	4.68138	4.8982	4.8733	4.57145	4.41384
CCNA_R0120	2.33841	2.23081	2.44601	-0.2152	-1.28985	0.242804	0.860124	-1.16086	CCNA_R0120	ncRNA	ncRNA	Chromosome	818770	818899	+	2.57409	2.67227	2.09168	2.10522	2.26935	2.31786
CCNA_02913	6.35026	6.24268	6.45784	-0.215162	-2.46944	0.0469343	0.860124	-1.16083		protein_coding	conserved hypothetical protein	Chromosome	3070656	3071213	+	6.56535	6.42134	6.38684	6.31143	6.16757	6.24904
CCNA_03141	3.22196	3.1146	3.32933	-0.214735	-1.45267	0.19464	0.860124	-1.16049		protein_coding	phosphoserine phosphatase	Chromosome	3291362	3291877	+	3.32337	3.50723	3.15739	2.85842	3.2761	3.20928
CCNA_03873	5.60937	5.50203	5.7167	-0.214672	-1.22843	0.263558	0.860124	-1.16044		protein_coding	conserved hypothetical protein	Chromosome	4036307	4036564	-	5.7311	5.85899	5.56001	5.78697	5.55515	5.16397
CCNA_02021	6.41444	6.3071	6.52177	-0.214666	-1.99319	0.0914282	0.860124	-1.16043		protein_coding	hypothetical protein	Chromosome	2168059	2168298	-	6.69067	6.3823	6.49234	6.33968	6.20294	6.37869
CCNA_00419	3.79426	3.68694	3.90158	-0.214634	-0.99694	0.355839	0.866975	-1.16041		protein_coding	fasciclin domain cell surface protein	Chromosome	430733	431269	+	4.31028	3.82736	3.5671	3.64871	3.935	3.47713
CCNA_R0003	1.71687	1.60978	1.82397	-0.214198	-1.21841	0.267084	0.860124	-1.16006	CCNA_R0003	tRNA	tRNA	Chromosome	200125	200201	-	1.69787	1.63495	2.1391	1.82097	1.62439	1.38396
CCNA_01596	8.48898	8.38195	8.59601	-0.214057	-1.66889	0.144233	0.860124	-1.15995	uvrD	protein_coding	DNA helicase II	Chromosome	1716478	1718895	-	8.67251	8.57213	8.5434	8.62695	8.33727	8.18164
CCNA_02724	5.56837	5.46147	5.67526	-0.213785	-1.36983	0.217949	0.860124	-1.15973		protein_coding	Aldo-keto reductase	Chromosome	2886373	2887317	-	5.78918	5.46889	5.7677	5.74014	5.37112	5.27315
CCNA_00600	7.29316	7.18645	7.39988	-0.213425	-1.82041	0.11662	0.860124	-1.15944		protein_coding	conserved hypothetical protein	Chromosome	635661	636890	+	7.56161	7.29598	7.34204	7.36089	7.09434	7.10413
CCNA_02052	8.8853	8.77872	8.99188	-0.213161	-1.22498	0.264769	0.860124	-1.15923		protein_coding	topoisomerase IV subunit B	Chromosome	2200445	2202532	+	8.99789	8.87686	9.10089	9.15085	8.65595	8.52936
CCNA_03694	4.90739	4.80092	5.01385	-0.212934	-1.90794	0.103098	0.860124	-1.15904		protein_coding	AcoR-family transcriptional regulator	Chromosome	3860040	3860984	+	5.1456	5.06321	4.83275	4.81534	4.89617	4.69124
CCNA_02700	2.99947	2.8938	3.10515	-0.21135	-2.54728	0.0421519	0.860124	-1.15777		protein_coding	xanthine dehydrogenase accessory protein XdhC	Chromosome	2853848	2854864	-	3.13716	3.13022	3.04807	2.99812	2.82619	2.85709
CCNA_02935	6.47278	6.36716	6.5784	-0.211239	-2.07495	0.0814822	0.860124	-1.15768		protein_coding	methyl-accepting chemotaxis protein	Chromosome	3094958	3097171	-	6.74237	6.47495	6.51787	6.40282	6.27465	6.42401
CCNA_03149	5.75922	5.65369	5.86476	-0.211066	-1.27499	0.24769	0.860124	-1.15754		protein_coding	beta-glucosidase_beta-xylosidase	Chromosome	3303709	3306129	+	5.9557	5.64076	5.99781	5.94096	5.59374	5.42637
CCNA_R0081	1.46987	1.36436	1.57538	-0.211015	-2.2829	0.06085	0.860124	-1.1575	gsrN	ncRNA	ncRNA	Chromosome	3830130	3830241	+	1.56448	1.66713	1.49452	1.32612	1.2835	1.48346
CCNA_03016	1.46497	1.35954	1.5704	-0.21086	-2.05837	0.0834071	0.860124	-1.15738		protein_coding	conserved hypothetical protein	Chromosome	3168696	3169193	-	1.74606	1.54547	1.41968	1.34445	1.38939	1.3448
CCNA_03176	2.37746	2.27213	2.4828	-0.210675	-1.32589	0.231307	0.860124	-1.15723		protein_coding	nucleotidyltransferase	Chromosome	3335155	3335445	-	2.61618	2.39333	2.4389	2.55424	1.97838	2.28375
CCNA_01479	7.11919	7.01433	7.22405	-0.209718	-1.03178	0.340465	0.866975	-1.15646		protein_coding	tetratricopeptide repeat family protein	Chromosome	1586381	1588444	+	7.32176	6.96065	7.38973	7.41175	6.83741	6.79382
CCNA_03343	5.25981	5.15503	5.36459	-0.209568	-2.60094	0.0391552	0.860124	-1.15634		protein_coding	FtsW related protein	Chromosome	3523327	3524193	-	5.3843	5.37462	5.33486	5.25876	5.11936	5.08695
CCNA_01930	5.08198	4.97723	5.18674	-0.209508	-1.38942	0.21222	0.860124	-1.15629		protein_coding	ADP-heptose LPS heptosyltransferase	Chromosome	2075420	2076391	-	5.45196	4.96526	5.14299	5.0952	4.79984	5.03665
CCNA_01217	7.77988	7.67524	7.88452	-0.209281	-2.31841	0.0579038	0.860124	-1.15611		protein_coding	phosphatidylglycerophosphate synthase	Chromosome	1343532	1344659	+	7.8956	7.86289	7.89508	7.80164	7.67873	7.54537
CCNA_03243	5.4426	5.33802	5.54718	-0.209159	-1.13075	0.299705	0.861872	-1.15601		protein_coding	NADP+-dependent gamma-glutamyl-gamma-aminobutyraldehyde dehydrogenase	Chromosome	3408720	3410219	-	5.7227	5.76921	5.14962	5.36359	5.46418	5.18629
CCNA_02549	5.89677	5.79227	6.00127	-0.208999	-1.58432	0.162275	0.860124	-1.15589		protein_coding	glucokinase	Chromosome	2697084	2697974	+	6.1059	5.84909	6.04881	6.01364	5.60957	5.7536
CCNA_03883	1.18461	1.08015	1.28906	-0.208914	-2.17425	0.0708615	0.860124	-1.15582		protein_coding	conserved hypothetical protein	Chromosome	3125570	3125986	-	1.24043	1.32121	1.30555	1.10742	0.927006	1.20602
CCNA_02922	3.79102	3.6866	3.89543	-0.208831	-1.95817	0.0960531	0.860124	-1.15575		protein_coding	hypothetical protein	Chromosome	3082319	3082462	-	4.08151	3.87175	3.73303	3.72415	3.6746	3.66106
CCNA_02525	7.02712	6.92283	7.13141	-0.208579	-1.19107	0.276919	0.861872	-1.15555		protein_coding	aspartate carbamoyltransferase	Chromosome	2673609	2674607	+	7.30918	6.87141	7.21364	7.2262	6.78684	6.75545
CCNA_00025	8.33893	8.23527	8.44259	-0.20732	-0.891674	0.405609	0.866975	-1.15454		protein_coding	major facilitator superfamily transporter	Chromosome	24991	26643	-	8.50697	8.06909	8.7517	8.62133	8.0633	8.02118
CCNA_03006	7.0814	6.97808	7.18473	-0.206656	-1.05598	0.330107	0.863344	-1.15401		protein_coding	quinolinate synthetase A	Chromosome	3159681	3160784	+	6.95411	7.43288	7.16721	7.05067	7.25245	6.63111
CCNA_01582	1.04249	0.939457	1.14553	-0.206071	-1.04136	0.336334	0.866975	-1.15354		protein_coding	Glutathione-dependent formaldehyde-activating enzyme	Chromosome	1698089	1698451	+	0.99134	1.23798	1.20727	0.503065	1.12393	1.19138
CCNA_01283	2.89162	2.78892	2.99433	-0.205405	-1.77823	0.123743	0.860124	-1.15301		protein_coding	NADP-dependent aldose oxidoreductase	Chromosome	1409575	1410771	+	3.17285	2.9718	2.83832	2.66048	2.87257	2.83371
CCNA_00767	4.59391	4.49135	4.69646	-0.205112	-1.63651	0.150904	0.860124	-1.15278		protein_coding	conserved hypothetical protein	Chromosome	824218	824421	-	4.87143	4.6428	4.57516	4.63908	4.52574	4.30923
CCNA_02550	4.89904	4.7965	5.00158	-0.205078	-1.89446	0.105075	0.860124	-1.15275	dinB	protein_coding	DNA polymerase IV-kappa DinB	Chromosome	2697983	2699239	+	5.03939	4.86365	5.1017	4.95162	4.70434	4.73355
CCNA_01250	5.06884	4.96644	5.17124	-0.204805	-1.74675	0.129334	0.860124	-1.15253		protein_coding	FecCD-family transporter protein	Chromosome	1377382	1378422	+	5.3061	5.02854	5.17909	5.12201	4.81418	4.96313
CCNA_03408	7.50334	7.40145	7.60523	-0.203785	-1.51976	0.177463	0.860124	-1.15172		protein_coding	ABC transporter ATP-binding protein	Chromosome	3575785	3576702	-	7.64832	7.52829	7.63909	7.6797	7.2796	7.24505
CCNA_00879	7.48229	7.38048	7.5841	-0.203625	-1.34992	0.223914	0.860124	-1.15159		protein_coding	PAS-family sensor histidine kinase	Chromosome	956807	959071	+	7.82781	7.60728	7.31722	7.54006	7.32325	7.27812
CCNA_01963	5.39799	5.29628	5.49969	-0.203409	-2.39448	0.0520794	0.860124	-1.15142		protein_coding	conserved hypothetical protein	Chromosome	2106904	2107542	-	5.53316	5.46432	5.50159	5.35231	5.17409	5.36245
CCNA_00993	4.33077	4.22937	4.43216	-0.202796	-0.948169	0.378274	0.866975	-1.15093		protein_coding	long-chain-fatty-acid--CoA ligase	Chromosome	1073710	1075248	-	4.54629	4.10298	4.64722	4.5726	4.20165	3.91385
CCNA_03214	4.92112	4.81994	5.02229	-0.202347	-0.543554	0.605594	0.915961	-1.15057		protein_coding	conserved hypothetical protein	Chromosome	3375756	3376166	-	5.06051	5.58712	4.41924	4.35028	5.40149	4.70806
CCNA_01914	5.96914	5.86801	6.07026	-0.202255	-1.40668	0.207284	0.860124	-1.15049		protein_coding	16S rRNA m(2)G 1207 methyltransferase RsmC	Chromosome	2057017	2057925	+	6.13605	5.88373	6.19101	6.12254	5.73852	5.74297
CCNA_01033	5.37539	5.27447	5.4763	-0.201827	-2.03359	0.0863693	0.860124	-1.15015		protein_coding	FecR family protein	Chromosome	1121997	1122992	+	5.5884	5.43192	5.40859	5.32141	5.13466	5.36735
CCNA_03300	5.3834	5.28249	5.48431	-0.201813	-1.55166	0.1698	0.860124	-1.15014		protein_coding	RND family efflux transporter_2C MFP subunit	Chromosome	3474186	3475295	+	5.67122	5.23671	5.54499	5.31329	5.1824	5.35179
CCNA_03165	0.773162	0.672686	0.873638	-0.200952	-1.15629	0.289871	0.861872	-1.14946		protein_coding	major facilitator superfamily transporter	Chromosome	3323565	3324974	-	0.958994	0.846677	0.815243	1.04154	0.377222	0.599293
CCNA_02807	0.836789	0.736385	0.937193	-0.200809	-1.24413	0.258112	0.860124	-1.14934		protein_coding	nickel-cobalt-cadmium resistance protein NccB	Chromosome	2962296	2963531	+	1.18557	0.579996	1.04601	0.743044	0.739503	0.726607
CCNA_01023	5.86709	5.76694	5.96725	-0.200307	-1.29443	0.241315	0.860124	-1.14894		protein_coding	tryptophan halogenase superfamily protein	Chromosome	1109908	1111458	+	5.972	5.8142	6.11553	6.06705	5.63939	5.59438
CCNA_00388	7.32832	7.22826	7.42839	-0.200131	-1.44707	0.19614	0.860124	-1.1488		protein_coding	esterase lipase Family protein	Chromosome	404125	405006	-	7.53922	7.23087	7.51507	7.4514	7.0786	7.15477
CCNA_02125	9.0175	8.91751	9.11749	-0.199984	-1.27735	0.246907	0.860124	-1.14869	podJ	protein_coding	polar development protein podJ	Chromosome	2276272	2279196	-	9.22074	8.89303	9.23871	9.18128	8.72757	8.84368
CCNA_01626	6.1808	6.08082	6.28078	-0.199959	-2.44646	0.0484525	0.860124	-1.14867		protein_coding	pyridoxal phosphate biosynthetic protein pdxJ	Chromosome	1747568	1748332	+	6.38041	6.27374	6.18819	6.09574	6.0519	6.09483
CCNA_00811	5.93202	5.83216	6.03187	-0.199717	-1.29517	0.241076	0.860124	-1.14847		protein_coding	TetR-family transcriptional regulator	Chromosome	874918	875553	-	6.10035	6.24383	5.75145	5.87708	5.96573	5.65366
CCNA_03501	4.52562	4.42582	4.62543	-0.199619	-1.72104	0.134082	0.860124	-1.14839		protein_coding	SUA5 translation factor-related protein	Chromosome	3658588	3659565	-	4.77949	4.53651	4.5603	4.48237	4.25165	4.54343
CCNA_00683	4.27894	4.17939	4.37848	-0.199091	-0.819815	0.442479	0.868629	-1.14797		protein_coding	Deoxyribodipyrimidine photo-lyase-related protein	Chromosome	738931	740460	-	4.58919	3.99094	4.55532	4.58615	3.84248	4.10955
CCNA_01267	6.41915	6.31974	6.51856	-0.19882	-1.49214	0.184356	0.860124	-1.14776		protein_coding	NTF2 superfamily protein	Chromosome	1395950	1396687	-	6.57605	6.32757	6.65206	6.52788	6.19384	6.2375
CCNA_00696	2.74264	2.64327	2.842	-0.198723	-1.33148	0.229568	0.860124	-1.14768		protein_coding	O6-methylguanine-DNA methyltransferase	Chromosome	756229	756804	+	3.12627	2.67227	2.72745	2.79318	2.4996	2.63704
CCNA_03806	4.99074	4.89141	5.09007	-0.19866	-1.56704	0.166217	0.860124	-1.14763		protein_coding	outer membrane lipoprotein	Chromosome	3971138	3971998	+	5.14919	4.88318	5.23784	5.02021	4.91291	4.74111
CCNA_02993	6.54261	6.44334	6.64188	-0.198541	-1.45352	0.194412	0.860124	-1.14754		protein_coding	NADH-ubiquinone oxidoreductase	Chromosome	3145387	3146679	-	6.8	6.47154	6.65411	6.67093	6.32096	6.33814
CCNA_00142	3.25238	3.15318	3.35158	-0.198394	-1.60998	0.156587	0.860124	-1.14742		protein_coding	endonuclease	Chromosome	154535	154912	-	3.54112	3.39964	3.11397	3.13077	3.1195	3.20928
CCNA_03980	3.64298	3.54379	3.74218	-0.198391	-1.19271	0.276318	0.861872	-1.14742		protein_coding	hypothetical protein	Chromosome	2984595	2984720	-	3.61044	4.02444	3.59166	3.38656	3.7951	3.44971
CCNA_R0034	2.17126	2.07213	2.2704	-0.198275	-1.37959	0.215076	0.860124	-1.14733	CCNA_R0034	tRNA	tRNA	Chromosome	1491986	1492060	+	2.38007	2.20162	2.22951	2.19887	2.24135	1.77617
CCNA_02830	5.70727	5.60814	5.80639	-0.198246	-1.02212	0.344674	0.866975	-1.1473		protein_coding	MPN domain protein	Chromosome	2984967	2985137	+	5.71667	6.0632	5.6393	5.87787	5.6953	5.25126
CCNA_R0022	2.16744	2.06834	2.26653	-0.198195	-1.27707	0.247	0.860124	-1.14726	CCNA_R0022	tRNA	tRNA	Chromosome	1057201	1057274	+	2.25909	2.23778	2.30273	2.18876	2.29001	1.72625
CCNA_02252	6.89079	6.79196	6.98962	-0.197663	-1.58508	0.162105	0.860124	-1.14684		protein_coding	methylcrotonyl-CoA carboxylase carboxyl transferase subunit	Chromosome	2400729	2402321	-	6.99805	7.09655	6.87427	6.89499	6.91675	6.56414
CCNA_00148	8.0323	7.93365	8.13095	-0.197295	-0.487813	0.642336	0.922627	-1.14655		protein_coding	conserved hypothetical protein	Chromosome	158546	159079	+	8.15306	8.77551	7.46427	7.7012	8.5734	7.52635
CCNA_03746	7.70835	7.60994	7.80676	-0.196817	-1.60526	0.157619	0.860124	-1.14617		protein_coding	acetylornithine deacetylase	Chromosome	3915780	3916955	+	7.87462	7.83278	7.71287	7.7979	7.64037	7.39155
CCNA_02945	4.10295	4.00459	4.20131	-0.196714	-1.4673	0.190769	0.860124	-1.14608		protein_coding	PAS-family sensor histidine kinase	Chromosome	3104687	3106648	-	4.26469	4.4123	3.92693	3.97711	4.03627	4.00039
CCNA_02508	5.78978	5.69146	5.8881	-0.196642	-2.05751	0.0835084	0.860124	-1.14603	hfsF	protein_coding	oligosaccharide translocase_flippase hfsF	Chromosome	2658342	2659604	+	6.00653	5.80278	5.85499	5.80694	5.61981	5.64764
CCNA_02954	5.14504	5.04679	5.24328	-0.196487	-1.07267	0.32311	0.861872	-1.1459		protein_coding	11-cis retinol dehydrogenase	Chromosome	3113547	3114398	+	5.2123	5.47875	5.03879	5.03016	5.34914	4.76107
CCNA_02131	6.78843	6.69033	6.88654	-0.196205	-1.57809	0.163687	0.860124	-1.14568	celD	protein_coding	glucan 1_2C4-beta-glucosidase	Chromosome	2285379	2287844	-	6.91407	7.00957	6.73598	6.86356	6.69979	6.50764
CCNA_02245	3.4402	3.34212	3.53827	-0.196149	-1.591	0.160777	0.860124	-1.14564		protein_coding	DnaJ domain protein	Chromosome	2394654	2395106	-	3.62855	3.66425	3.32202	3.21786	3.45746	3.35106
CCNA_02490	2.9715	2.87343	3.06957	-0.196145	-1.16317	0.28727	0.861872	-1.14563		protein_coding	3-ketoacyl-CoA thiolase	Chromosome	2637765	2638964	+	3.02445	3.1831	3.00117	3.15174	2.94382	2.52473
CCNA_03741	5.82103	5.72323	5.91882	-0.195587	-2.02161	0.0878397	0.860124	-1.14519		protein_coding	DNA-cytosine methyltransferase	Chromosome	3910659	3911783	-	5.98008	5.87055	5.90582	5.88336	5.63334	5.65299
CCNA_01814	8.10737	8.00967	8.20507	-0.195396	-1.53932	0.172727	0.860124	-1.14504		protein_coding	nitrogen regulation protein ntrB	Chromosome	1938708	1939829	+	8.39355	8.24471	7.97694	8.11928	7.93243	7.97731
CCNA_02506	3.02241	2.92477	3.12005	-0.195278	-1.01538	0.347634	0.866975	-1.14494		protein_coding	transposase_integrase-related peptide	Chromosome	2656074	2656214	-	3.46254	2.91488	2.98272	3.12017	3.01172	2.64243
CCNA_03375	3.09226	2.99468	3.18985	-0.195174	-1.48776	0.185472	0.860124	-1.14486		protein_coding	RNA polymerase sigma-J factor	Chromosome	3548806	3549681	-	3.317	3.01828	3.23428	3.19783	2.82619	2.96001
CCNA_01373	4.77841	4.68085	4.87597	-0.195118	-2.39538	0.0520145	0.860124	-1.14482		protein_coding	conserved hypothetical protein	Chromosome	1487512	1488318	+	4.96296	4.86133	4.80361	4.67211	4.62933	4.74111
CCNA_R0027	4.61792	4.52039	4.71545	-0.195065	-0.714557	0.500708	0.885442	-1.14478	CCNA_R0027	tRNA	tRNA	Chromosome	1213808	1213882	+	5.01108	4.26592	4.86936	4.99142	4.35328	4.21646
CCNA_01158	6.38959	6.29215	6.48703	-0.194888	-1.63646	0.150913	0.860124	-1.14464		protein_coding	hypothetical protein	Chromosome	1264793	1266709	+	6.60475	6.30304	6.55331	6.45119	6.20838	6.21687
CCNA_01196	6.73164	6.6342	6.82908	-0.194873	-2.14055	0.0742975	0.860124	-1.14462		protein_coding	iron-regulated outer membrane virulence protein	Chromosome	1319269	1321248	+	6.91723	6.79035	6.77965	6.74265	6.5275	6.63247
CCNA_00303	5.38463	5.28734	5.48192	-0.194576	-1.93057	0.0998635	0.860124	-1.14439	lpxK	protein_coding	tetraacyldisaccharide-1-P 4'-kinase	Chromosome	317027	318034	-	5.61653	5.3426	5.48661	5.33637	5.18791	5.33774
CCNA_01481	7.65328	7.55601	7.75055	-0.19454	-0.950546	0.377156	0.866975	-1.14436		protein_coding	cyclase homology domain protein	Chromosome	1588858	1590603	+	7.80822	7.47608	7.96736	7.94217	7.37472	7.35116
CCNA_02399	5.25454	5.15732	5.35175	-0.194435	-1.07973	0.320185	0.861872	-1.14428		protein_coding	23S rRNA methyltransferase	Chromosome	2541255	2542061	-	5.49419	5.03061	5.53046	5.41436	4.97163	5.08597
CCNA_03431	8.08065	7.98361	8.17769	-0.194083	-1.84849	0.112101	0.860124	-1.144		protein_coding	membrane-bound lytic murein transglycosylase B	Chromosome	3594318	3595619	+	8.26726	8.18959	8.07622	8.13615	7.96705	7.84762
CCNA_03313	7.43312	7.3361	7.53013	-0.194026	-0.563339	0.59284	0.909416	-1.14395		protein_coding	hypothetical protein	Chromosome	3487939	3488355	-	7.42731	8.08171	7.08137	7.17367	7.92365	6.911
CCNA_03820	7.58381	7.48682	7.6808	-0.193983	-0.767222	0.47095	0.876484	-1.14392		protein_coding	outer-membrane lipoproteins carrier protein	Chromosome	3986469	3987128	+	7.69525	8.14423	7.20292	7.29879	7.7536	7.40806
CCNA_02118	6.96912	6.87225	7.066	-0.193757	-1.39622	0.210261	0.860124	-1.14374		protein_coding	ATP-dependent helicase_2C dinG family	Chromosome	2267319	2269502	-	7.25796	6.85521	7.08484	7.02213	6.69173	6.90288
CCNA_00505	9.64037	9.54358	9.73715	-0.193572	-0.719253	0.498005	0.883149	-1.14359		protein_coding	ubiquinol-cytochrome c reductase iron-sulfur subunit	Chromosome	520398	520949	+	9.92822	9.28181	10.0014	10.0069	9.31953	9.30434
CCNA_02334	6.72853	6.6318	6.82527	-0.193473	-0.957019	0.374124	0.866975	-1.14351	staR	protein_coding	transcriptional regulator of stalk biogenesis staR	Chromosome	2475540	2475935	+	6.82012	7.14424	6.51145	6.59593	6.91232	6.38714
CCNA_03178	2.97458	2.87795	3.0712	-0.193253	-2.361	0.0545643	0.860124	-1.14334		protein_coding	MerR-family transcriptional regulator	Chromosome	3337710	3338066	-	3.05155	3.17193	2.99013	2.87742	2.84026	2.91616
CCNA_02110	5.16705	5.07043	5.26367	-0.193243	-2.40977	0.0509844	0.860124	-1.14333		protein_coding	hypothetical protein	Chromosome	2260320	2260748	-	5.32922	5.27462	5.18717	5.08842	5.11936	5.0035
CCNA_02101	3.67335	3.57673	3.76996	-0.193238	-1.62965	0.152353	0.860124	-1.14333		protein_coding	glyoxalase family protein	Chromosome	2250611	2250997	+	3.80952	3.65893	3.84145	3.72415	3.36639	3.63964
CCNA_03062	9.67135	9.57482	9.76788	-0.193062	-1.66399	0.145225	0.860124	-1.14319		protein_coding	cell wall hydrolase family protein	Chromosome	3213796	3214908	-	9.93934	9.70623	9.65806	9.68001	9.41861	9.62584
CCNA_03461	6.63495	6.53844	6.73145	-0.193004	-2.35032	0.0553823	0.860124	-1.14314		protein_coding	hypothetical protein	Chromosome	3624145	3624564	-	6.79857	6.72976	6.66601	6.58825	6.57631	6.45077
CCNA_03456	5.41453	5.31813	5.51092	-0.192793	-0.857211	0.422998	0.866975	-1.14297		protein_coding	esterase_lipase	Chromosome	3619646	3620482	+	5.54887	5.87113	5.11277	5.06235	5.59304	5.29899
CCNA_02163	4.88393	4.78773	4.98013	-0.192407	-2.11004	0.077556	0.860124	-1.14267		protein_coding	hypothetical protein	Chromosome	2317218	2318078	+	5.02189	4.89228	5.02623	4.90452	4.69016	4.76849
CCNA_01491	6.48297	6.38682	6.57912	-0.192304	-1.35926	0.221098	0.860124	-1.14259		protein_coding	cystathionine beta-lyase	Chromosome	1599999	1601159	-	6.64152	6.41345	6.68239	6.6187	6.37594	6.16582
CCNA_02161	6.90797	6.8119	7.00403	-0.192131	-1.77263	0.12472	0.860124	-1.14245		protein_coding	TetR-family transcriptional regulator	Chromosome	2316227	2316895	+	7.00054	7.17789	6.83367	6.80892	6.87663	6.75016
CCNA_02659	8.0382	7.94223	8.13417	-0.191939	-1.01513	0.347743	0.866975	-1.1423		protein_coding	two-component receiver domain protein	Chromosome	2811763	2812125	+	8.01791	8.43044	7.95416	8.11077	8.09861	7.61731
CCNA_02004	0.0890787	-0.00679419	0.184952	-0.191746	-0.642477	0.543416	0.896639	-1.14214	sidA	protein_coding	SOS-induced inhibitor of cell division SidA	Chromosome	2152374	2152463	-	0.145998	0.0397139	0.369143	0.597796	-0.00347358	-0.614705
CCNA_02950	5.82617	5.73048	5.92186	-0.191373	-1.79022	0.121676	0.860124	-1.14185	flmF	protein_coding	hypothetical protein	Chromosome	3109890	3111152	+	5.9557	5.78701	6.02286	5.85488	5.59235	5.74422
CCNA_00147	6.0761	5.98078	6.17142	-0.190638	-0.584082	0.579637	0.903659	-1.14127		protein_coding	hypothetical protein	Chromosome	158354	158470	+	6.09338	6.73578	5.6851	5.88336	6.46529	5.59368
CCNA_01190	6.86076	6.76553	6.956	-0.190471	-0.733497	0.489864	0.881491	-1.14114		protein_coding	hypothetical protein	Chromosome	1309772	1311301	+	7.07458	6.55916	7.23425	7.24003	6.56152	6.49503
CCNA_01274	5.07792	4.98308	5.17275	-0.189664	-1.72129	0.134034	0.860124	-1.1405		protein_coding	piperideine-6-carboxylate dehydrogenase	Chromosome	1400085	1401608	-	5.12206	5.30134	5.09484	5.14703	4.9534	4.84883
CCNA_00061	6.35456	6.25996	6.44915	-0.189196	-0.627186	0.552762	0.899201	-1.14013		protein_coding	cytochrome p450	Chromosome	61885	63153	+	6.12652	6.80699	6.41394	6.25198	6.8007	5.72719
CCNA_00970	9.06416	8.96959	9.15872	-0.189132	-1.51267	0.179208	0.860124	-1.14008		protein_coding	long-chain-fatty-acid--CoA ligase	Chromosome	1046120	1049140	+	9.24368	9.02561	9.20687	9.182	8.92948	8.79729
CCNA_00350	3.83267	3.73817	3.92716	-0.188988	-1.50622	0.180811	0.860124	-1.13996		protein_coding	conserved hypothetical protein	Chromosome	365306	365986	-	4.04346	3.91928	3.81875	3.56911	3.68764	3.95777
CCNA_00881	4.7912	4.69701	4.88538	-0.188365	-1.81725	0.117139	0.860124	-1.13947		protein_coding	ABC transporter ATP-binding protein	Chromosome	960947	961699	-	4.88763	4.77785	4.99066	4.81698	4.55448	4.71958
CCNA_00304	5.61109	5.51693	5.70525	-0.188319	-1.54486	0.171407	0.860124	-1.13944		protein_coding	3-deoxy-D-manno-octulosonic-acid transferase	Chromosome	318031	319308	-	5.89982	5.52117	5.69477	5.61361	5.39595	5.54124
CCNA_01148	1.15308	1.05895	1.2472	-0.188242	-2.4141	0.0506781	0.860124	-1.13937		protein_coding	hypothetical protein	Chromosome	1251192	1251368	+	1.22691	1.20913	1.30555	1.12873	0.995677	1.05245
CCNA_00560	4.31791	4.22384	4.41199	-0.188155	-1.01446	0.34804	0.866975	-1.13931	sixA	protein_coding	phosphohistidine phosphatase SixA	Chromosome	575815	576327	+	4.66635	4.03064	4.53899	4.39053	4.06452	4.21646
CCNA_02531	2.40912	2.31523	2.503	-0.187772	-0.840647	0.431548	0.867616	-1.139		protein_coding	proline-rich hypothetical protein	Chromosome	2679589	2680371	-	2.70663	2.81791	1.98448	2.26772	2.2624	2.41558
CCNA_01232	2.819	2.72555	2.91245	-0.186907	-1.11783	0.304786	0.861872	-1.13832		protein_coding	conserved hypothetical protein	Chromosome	1359759	1360238	-	3.02445	2.64021	3.0727	2.99232	2.59675	2.58758
CCNA_01503	1.63462	1.54121	1.72804	-0.186829	-1.32198	0.232532	0.860124	-1.13826		protein_coding	phosphotransferase family protein	Chromosome	1612264	1613346	-	1.93252	1.65648	1.59511	1.75399	1.51167	1.35797
CCNA_01132	7.76013	7.66679	7.85346	-0.186668	-1.53631	0.173448	0.860124	-1.13813	cckA	protein_coding	sensory transduction histidine kinase_receiver protein CckA	Chromosome	1235738	1237813	+	7.95933	7.72785	7.87321	7.87775	7.5349	7.58774
CCNA_00979	4.03492	3.94199	4.12784	-0.185848	-1.72075	0.134136	0.860124	-1.13749		protein_coding	RND family efflux transporter_2C MFP subunit	Chromosome	1058314	1059390	+	4.26303	4.1147	4.0058	3.82876	3.91519	4.08204
EBG00001009086	0.456796	0.364026	0.549565	-0.185539	-0.767426	0.470838	0.876484	-1.13724	tRNA	tRNA	tRNA	Chromosome	1566858	1566931	-	0.82183	0.846677	-0.0198106	0.254352	0.427803	0.409923
CCNA_02886	5.0975	5.00475	5.19024	-0.185488	-1.52177	0.17697	0.860124	-1.1372		protein_coding	RutC-family pyrimidine utilization protein C	Chromosome	3034597	3034986	+	5.05956	5.36403	5.14714	4.97974	5.16945	4.86506
CCNA_01220	8.69908	8.60663	8.79152	-0.184897	-0.877599	0.412645	0.866975	-1.13674		protein_coding	7-keto-8-aminopelargonate synthetase	Chromosome	1346517	1347731	-	8.8672	8.44259	9.06478	8.94271	8.41151	8.46566
CCNA_03710	7.00257	6.91015	7.09499	-0.184844	-0.993242	0.357503	0.866975	-1.13669		protein_coding	nitrogen regulatory IIA protein	Chromosome	3876441	3876983	-	7.09775	7.41187	6.77537	6.72089	7.1174	6.89216
CCNA_02901	4.51193	4.41954	4.60432	-0.184775	-0.990191	0.35888	0.866975	-1.13664		protein_coding	methyl-accepting chemotaxis protein	Chromosome	3054695	3056206	-	4.65124	4.38354	4.77816	4.77537	4.32019	4.16306
CCNA_02983	5.88212	5.79011	5.97413	-0.184015	-1.11647	0.305325	0.861872	-1.13604		protein_coding	polyprenyl-phosphate beta-D-glucosyltransferase	Chromosome	3138328	3139320	+	6.10313	5.76116	6.05809	6.09776	5.65473	5.61784
CCNA_02883	1.36998	1.27815	1.46181	-0.183664	-0.936673	0.383719	0.866975	-1.13576		protein_coding	flavin containing amine oxidoreductase	Chromosome	3031082	3032707	-	1.4985	1.1797	1.70724	1.53206	1.35059	0.951798
CCNA_02709	6.84496	6.75314	6.93678	-0.183646	-0.814042	0.445543	0.869537	-1.13575		protein_coding	CBS domain containing protein	Chromosome	2869112	2869543	-	6.86281	7.32526	6.62228	6.48153	7.07339	6.70448
CCNA_02451	5.83933	5.74796	5.9307	-0.182742	-1.45098	0.195091	0.860124	-1.13504		protein_coding	conserved hypothetical membrane protein	Chromosome	2591191	2591835	+	5.76424	6.18254	5.84532	5.80114	5.68169	5.76105
CCNA_01222	6.06539	5.97416	6.15662	-0.182457	-2.06926	0.0821376	0.860124	-1.13481		protein_coding	NADH-ubiquinone oxidoreductase	Chromosome	1348063	1349016	-	6.22289	6.11125	6.13571	6.08692	5.96305	5.87252
CCNA_00856	3.11204	3.02091	3.20317	-0.182262	-1.12274	0.302848	0.861872	-1.13466		protein_coding	beta-xylosidase	Chromosome	931733	933355	-	3.32019	3.24124	3.04807	3.16727	3.20537	2.69008
CCNA_02083	6.18233	6.09131	6.27336	-0.182049	-1.44168	0.197596	0.860124	-1.13449	scpB	protein_coding	chromosome segregation and condensation protein B scpB	Chromosome	2232870	2233535	-	6.32676	6.13876	6.35456	6.30559	5.91289	6.05545
CCNA_03481	3.24505	3.1541	3.33601	-0.181913	-1.10785	0.308759	0.861872	-1.13439		protein_coding	DNA integration_recombination_inversion protein	Chromosome	3644280	3644732	+	3.54385	3.02657	3.43761	3.16727	2.97392	3.32111
CCNA_01052	2.71721	2.62626	2.80816	-0.181907	-1.15393	0.290768	0.861872	-1.13438		protein_coding	SapC family protein	Chromosome	1151554	1152276	+	2.82352	2.6828	2.91816	2.95104	2.42063	2.5071
CCNA_02949	5.72438	5.63347	5.8153	-0.181828	-2.24233	0.0644067	0.860124	-1.13432	flmE	protein_coding	S-adenosylmethionine-dependent methyltransferase related protein	Chromosome	3109246	3109893	+	5.92568	5.7655	5.75471	5.63703	5.6164	5.64697
CCNA_03995	3.42669	3.33578	3.51759	-0.181811	-1.49032	0.184819	0.860124	-1.13431		protein_coding	hypothetical protein	Chromosome	3752732	3752809	+	3.57086	3.41235	3.56957	3.56129	3.17977	3.26627
CCNA_02912	5.56798	5.47711	5.65886	-0.181743	-1.59076	0.160829	0.860124	-1.13425		protein_coding	prolyl 4-hydroxylase_2C alpha subunit	Chromosome	3069925	3070656	+	5.64921	5.75743	5.56993	5.6555	5.47173	5.30411
CCNA_02788	1.16987	1.07926	1.26049	-0.181223	-1.04289	0.335677	0.866975	-1.13385		protein_coding	Xre-family transcriptional regulator	Chromosome	2945506	2945736	-	1.22691	1.33463	1.21992	1.06384	1.42717	0.746775
CCNA_01546	9.8469	9.75632	9.93748	-0.181158	-1.28317	0.244991	0.860124	-1.13379		protein_coding	DEAD-box RNA helicase-like protein	Chromosome	1656352	1658577	-	10.0301	10.1411	9.64125	9.80254	9.77164	9.69477
CCNA_03373	5.01456	4.92408	5.10503	-0.180951	-0.951523	0.376697	0.866975	-1.13363		protein_coding	thiamin-phosphate pyrophosphorylase	Chromosome	3547674	3548318	+	5.20111	5.00461	5.10937	5.33523	4.82601	4.611
CCNA_00965	5.3019	5.21161	5.3922	-0.180588	-1.14113	0.295674	0.861872	-1.13335		protein_coding	DnaJ-family chaperone protein	Chromosome	1039915	1040613	-	5.65931	5.25093	5.26634	5.23563	4.99488	5.40432
CCNA_00835	9.94311	9.85312	10.0331	-0.179977	-1.76822	0.125495	0.860124	-1.13287	fljN	protein_coding	flagellin FljN	Chromosome	901034	901855	+	10.041	10.1221	9.93619	9.92905	9.934	9.69631
CCNA_00824	6.2299	6.14	6.31979	-0.179789	-1.90485	0.103548	0.860124	-1.13272		protein_coding	GntR-family transcriptional regulator	Chromosome	885326	886054	-	6.40576	6.27417	6.27945	6.27546	6.10435	6.04021
CCNA_01923	10.6596	10.5698	10.7494	-0.179645	-1.53881	0.172848	0.860124	-1.13261		protein_coding	ATP-dependent RNA helicase	Chromosome	2068157	2069710	+	10.7554	10.8666	10.6263	10.7428	10.5576	10.4088
CCNA_02135	10.0537	9.96402	10.1435	-0.179455	-1.17603	0.282457	0.861872	-1.13246	pgl	protein_coding	6-phosphogluconolactonase	Chromosome	2292072	2292770	-	10.2022	9.922	10.3062	10.2174	9.83249	9.84214
CCNA_00098	3.80652	3.71689	3.89614	-0.179248	-1.43518	0.199363	0.860124	-1.13229		protein_coding	hypothetical protein	Chromosome	108943	109233	-	4.14579	3.76183	3.7808	3.73461	3.64016	3.77591
CCNA_03786	7.56898	7.47937	7.65858	-0.179207	-1.13267	0.298959	0.861872	-1.13226		protein_coding	heme chaperone heme-lyase	Chromosome	3953403	3954146	+	7.70763	7.91922	7.3489	7.35779	7.58085	7.49949
CCNA_01083	10.0449	9.95539	10.1345	-0.179076	-2.47075	0.0468496	0.860124	-1.13216		protein_coding	HATPase superfamily protein	Chromosome	1186885	1188876	+	10.1047	10.1261	10.1725	9.92054	9.93959	10.0061
CCNA_01619	6.83966	6.75016	6.92916	-0.179	-1.20431	0.272119	0.861872	-1.1321		protein_coding	NYN domain protein	Chromosome	1740418	1741014	-	6.89896	7.0837	6.80481	6.97438	6.79379	6.48231
CCNA_03465	7.94495	7.85561	8.03429	-0.178684	-1.47441	0.188912	0.860124	-1.13185	gcvT	protein_coding	glycine cleavage system aminomethyltransferase T	Chromosome	3628123	3629250	-	8.01226	8.11647	7.97414	8.00977	7.93394	7.62312
CCNA_02285	7.0331	6.94397	7.12224	-0.178274	-0.505995	0.630222	0.920777	-1.13153	greB	protein_coding	transcription elongation factor GreB	Chromosome	2434816	2435298	-	6.9536	7.53811	6.87502	7.00567	7.56575	6.26048
CCNA_01147	2.67227	2.58328	2.76126	-0.177984	-1.01674	0.347036	0.866975	-1.1313		protein_coding	acetyltransferase	Chromosome	1250554	1251102	+	2.80089	3.07133	2.41157	2.45651	2.65629	2.63704
CCNA_03522	7.8959	7.80725	7.98456	-0.177304	-1.97021	0.0944381	0.860124	-1.13077		protein_coding	Zn-dependent protease TldD	Chromosome	3678735	3680171	+	8.00708	8.00564	7.94096	7.93576	7.79528	7.69072
CCNA_00694	7.09664	7.00799	7.18529	-0.177302	-1.37918	0.215196	0.860124	-1.13077		protein_coding	ATP-dependent DNA helicase	Chromosome	751775	754342	-	7.24272	7.11124	7.20192	7.26851	6.90201	6.85345
CCNA_01638	8.21874	8.1302	8.30728	-0.177075	-1.68126	0.14176	0.860124	-1.13059		protein_coding	beta-lactamase family protein	Chromosome	1758142	1759530	+	8.40832	8.2358	8.27771	8.30316	8.0377	8.04974
CCNA_02055	3.17497	3.08653	3.26341	-0.176887	-0.937556	0.383299	0.866975	-1.13044		protein_coding	conserved hypothetical protein_2C YnfA_UPF0060 family	Chromosome	2205060	2205386	-	3.31061	2.95018	3.52946	3.36876	2.93947	2.95135
CCNA_01910	2.73936	2.65106	2.82765	-0.176582	-1.51723	0.178084	0.860124	-1.1302		protein_coding	ABC transporter substrate-binding protein	Chromosome	2055307	2055426	-	2.85022	2.88328	2.74944	2.87112	2.51137	2.57071
CCNA_03017	0.96334	0.875196	1.05148	-0.176288	-1.60537	0.157595	0.860124	-1.12997		protein_coding	hydrogenase_2C cytochrome b-type subunit	Chromosome	3169203	3170129	-	1.12854	0.883658	1.14225	0.899999	0.978813	0.746775
CCNA_R0055	0.0409194	-0.047167	0.129006	-0.176173	-0.879454	0.411713	0.866975	-1.12988	CCNA_R0055	tRNA	tRNA	Chromosome	2521468	2521543	-	0.383874	-0.171646	0.17479	0.292617	-0.181587	-0.252531
CCNA_02568	4.88952	4.80147	4.97758	-0.176109	-1.0086	0.350635	0.866975	-1.12983		protein_coding	LAO_AO transport system kinase	Chromosome	2719265	2720245	+	5.20715	4.67612	5.04947	5.02306	4.58961	4.79173
CCNA_R0021	0.980977	0.893043	1.06891	-0.175867	-1.35143	0.223457	0.860124	-1.12964	CCNA_R0021	tRNA	tRNA	Chromosome	1056960	1057036	-	1.15734	0.989232	1.06016	0.715141	0.817452	1.14654
CCNA_01595	4.11623	4.02832	4.20414	-0.175814	-1.31803	0.233774	0.860124	-1.1296		protein_coding	hypothetical protein	Chromosome	1715941	1716435	-	4.34041	4.00149	4.27051	4.22726	3.91297	3.94474
CCNA_01824	1.33921	1.25157	1.42684	-0.175272	-1.1548	0.290439	0.861872	-1.12918		protein_coding	hypothetical protein	Chromosome	1950334	1950669	-	1.68804	1.11896	1.47353	1.30755	1.18402	1.26314
CCNA_03972	2.42557	2.33794	2.5132	-0.175267	-1.13831	0.296766	0.861872	-1.12917		protein_coding	hypothetical protein	Chromosome	2824196	2824309	-	2.32403	2.67227	2.54331	2.44806	2.5055	2.06025
CCNA_01413	5.18111	5.09369	5.26854	-0.174852	-1.5721	0.165053	0.860124	-1.12885		protein_coding	phosphoglycerate mutase family protein	Chromosome	1531128	1531727	+	5.34963	5.14164	5.31435	5.2696	4.97482	5.03665
CCNA_01337	5.18495	5.09758	5.27231	-0.174731	-1.65641	0.146769	0.860124	-1.12875		protein_coding	GMC family oxidoreductase	Chromosome	1450109	1451731	+	5.32288	5.28848	5.20559	5.28035	5.05142	4.96098
CCNA_01225	6.1661	6.07877	6.25342	-0.174652	-1.39453	0.210746	0.860124	-1.12869		protein_coding	glycerophosphotransferase-related protein	Chromosome	1352057	1353184	-	6.36853	6.15681	6.23493	6.30501	5.91842	6.01289
CCNA_01906	2.81542	2.7281	2.90275	-0.174649	-2.15237	0.0730733	0.860124	-1.12869		protein_coding	allophanate hydrolase	Chromosome	2050519	2052303	+	2.80545	2.98463	2.91816	2.68945	2.75864	2.7362
CCNA_00874	4.98722	4.8999	5.07454	-0.174639	-1.68514	0.140994	0.860124	-1.12868	bioC	protein_coding	biotin synthesis protein bioC	Chromosome	952833	953744	+	5.20801	5.02958	4.98604	5.02874	4.78416	4.88681
CCNA_R0011	0.0235793	-0.0637049	0.110864	-0.174568	-0.587526	0.577461	0.90282	-1.12863	CCNA_R0011	ncRNA	ncRNA	Chromosome	735387	735530	-	0.229724	-0.0976982	0.200565	0.43627	-0.728189	0.100804
CCNA_01541	2.8215	2.73438	2.90861	-0.174226	-1.2229	0.2655	0.860124	-1.12836		protein_coding	LysR-family transcriptional regulator	Chromosome	1650282	1651178	+	3.16932	2.86951	2.68699	2.82617	2.77826	2.59872
CCNA_01044	6.48296	6.3959	6.57003	-0.17413	-1.02186	0.344786	0.866975	-1.12828		protein_coding	AcrR-family transcriptional regulator	Chromosome	1140124	1140756	+	6.65956	6.54552	6.505	6.60878	6.56187	6.01704
CCNA_00747	7.30247	7.21554	7.38939	-0.173859	-1.60109	0.158536	0.860124	-1.12807	tipF	protein_coding	cyclic-di-GMP phosphodiesterase_2C flagellum assembly factor TipF	Chromosome	803595	804953	-	7.40946	7.38713	7.37159	7.40549	7.20066	7.04046
CCNA_01015	6.90552	6.81878	6.99225	-0.173475	-1.30609	0.237562	0.860124	-1.12777		protein_coding	multicopper oxidase PcoA	Chromosome	1095313	1096998	+	7.08983	6.92339	6.96354	7.04683	6.82597	6.58355
CCNA_03432	3.17392	3.0875	3.26034	-0.172843	-1.14777	0.293122	0.861872	-1.12728		protein_coding	aldose 1-epimerase	Chromosome	3595609	3596454	-	3.39766	3.10304	3.28033	3.35978	3.03637	2.86633
CCNA_01020	6.44105	6.35478	6.52732	-0.172537	-0.616674	0.559245	0.899201	-1.12704		protein_coding	LacI-family transcriptional regulator	Chromosome	1103332	1104375	-	6.64597	6.9446	5.99137	6.15276	6.73317	6.17841
CCNA_02849	6.3978	6.31154	6.48406	-0.172521	-1.23341	0.261819	0.860124	-1.12703		protein_coding	cytochrome c-type biogenesis heme chaperone	Chromosome	3002988	3003476	-	6.63738	6.2615	6.55331	6.50922	6.25771	6.16769
CCNA_00026	8.518	8.43187	8.60414	-0.172265	-1.4332	0.199904	0.860124	-1.12683		protein_coding	PAS-family sensor histidine kinase	Chromosome	26701	29403	-	8.65424	8.47239	8.68579	8.62988	8.2728	8.39294
CCNA_00125	5.2966	5.21053	5.38267	-0.172136	-1.13944	0.29633	0.861872	-1.12673		protein_coding	amino acid efflux permease	Chromosome	135509	136177	-	5.51798	5.16717	5.46285	5.4676	5.10097	5.06303
CCNA_02564	4.61377	4.52771	4.69983	-0.17212	-1.744	0.129833	0.860124	-1.12671		protein_coding	acyl-CoA dehydrogenase_2C short-chain specific	Chromosome	2712015	2713130	-	4.64617	4.82495	4.62835	4.44675	4.65477	4.48159
CCNA_02212	4.83909	4.75305	4.92514	-0.17209	-1.5549	0.169038	0.860124	-1.12669		protein_coding	gluconolactonase	Chromosome	2359781	2360692	+	4.90259	4.92147	4.95135	4.90298	4.81418	4.54199
CCNA_03108	11.8454	11.7594	11.9314	-0.171938	-0.645519	0.541568	0.896639	-1.12657		protein_coding	TonB-dependent outer membrane receptor	Chromosome	3257575	3260856	-	12.0412	11.4994	12.2535	12.2143	11.5992	11.4648
CCNA_02559	5.12046	5.03478	5.20615	-0.171372	-1.08275	0.318942	0.861872	-1.12613		protein_coding	NTF2 superfamily protein	Chromosome	2706236	2706730	-	5.32605	4.96849	5.32391	5.28865	4.83541	4.98027
CCNA_01917	5.0614	4.97592	5.14689	-0.170969	-1.25369	0.254842	0.860124	-1.12581		protein_coding	alpha-methylacyl-CoA racemase	Chromosome	2059987	2061114	-	5.1465	5.10296	5.1912	5.19074	5.03927	4.69773
CCNA_02602	3.57655	3.4911	3.66199	-0.170889	-1.42523	0.202096	0.860124	-1.12575		protein_coding	LysR-family transcriptional regulator	Chromosome	2747660	2748538	+	3.76109	3.6211	3.60378	3.40415	3.35336	3.7158
CCNA_00915	5.56287	5.4775	5.64824	-0.170742	-2.03727	0.0859224	0.860124	-1.12564		protein_coding	Molybdenum cofactor sulfurase related protein	Chromosome	993947	994708	+	5.72991	5.60106	5.61375	5.56656	5.41017	5.45577
CCNA_03049	4.86589	4.78053	4.95125	-0.17072	-1.63474	0.151276	0.860124	-1.12562		protein_coding	transporter_2C MFS superfamily	Chromosome	3203019	3204485	-	5.03649	4.83679	4.98047	4.87488	4.84475	4.62196
CCNA_01275	5.85637	5.77175	5.941	-0.169255	-0.98001	0.363506	0.866975	-1.12448		protein_coding	bifunctional 5_2C10-methylene-tetrahydrofolate dehydrogenase_ 5_2C10-methylene-tetrahydrofolate cyclohydrolase	Chromosome	1401717	1402610	+	6.01884	5.70609	6.09807	6.08692	5.58471	5.64361
CCNA_02859	3.3413	3.2567	3.42591	-0.169209	-1.2704	0.249217	0.860124	-1.12444		protein_coding	conserved hypothetical protein	Chromosome	3011594	3011953	-	3.53565	3.23052	3.51155	3.39977	3.05258	3.31774
CCNA_03103	4.80167	4.71713	4.88621	-0.169082	-1.30445	0.238088	0.860124	-1.12434		protein_coding	shikimate kinase	Chromosome	3253928	3254530	+	5.08881	4.74431	4.82552	4.89523	4.59516	4.66101
CCNA_00227	3.90093	3.81645	3.9854	-0.16895	-0.836863	0.433519	0.867616	-1.12424		protein_coding	methyltransferase	Chromosome	243490	244056	-	4.17601	3.64014	4.14006	4.01765	3.49353	3.93818
CCNA_R0199	5.78746	5.70302	5.87189	-0.168874	-0.602885	0.567819	0.900758	-1.12418	CCNA_R0199	ncRNA	ncRNA	Chromosome	3987216	3987334	+	5.83835	6.40513	5.3722	5.41545	5.97533	5.71828
CCNA_01890	2.66972	2.58535	2.75408	-0.168737	-1.00783	0.350974	0.866975	-1.12407		protein_coding	enoyl-CoA hydratase_isomerase family protein	Chromosome	2031155	2032660	+	2.96461	2.73433	2.56331	2.66778	2.79762	2.29064
CCNA_03171	8.12296	8.0387	8.20722	-0.168522	-1.44777	0.195951	0.860124	-1.12391		protein_coding	hybrid sensor histidine kinase_receiver domain protein	Chromosome	3329327	3331879	-	8.33282	8.07298	8.21586	8.21734	7.91467	7.98409
CCNA_02206	5.0601	4.97596	5.14425	-0.168289	-0.970025	0.368088	0.866975	-1.12372		protein_coding	conserved hypothetical protein	Chromosome	2354280	2354843	+	5.05669	5.10589	5.27015	5.35344	4.80224	4.77219
CCNA_00961	5.09661	5.01269	5.18053	-0.167846	-2.07724	0.0812195	0.860124	-1.12338		protein_coding	hypothetical protein	Chromosome	1038075	1038479	+	5.23105	5.22865	5.0819	5.05263	4.96629	5.01914
CCNA_02128	5.32156	5.23768	5.40543	-0.167744	-0.660216	0.532697	0.894155	-1.1233		protein_coding	acyl-CoA dehydrogenase	Chromosome	2281453	2282658	+	5.24369	5.84968	5.12291	5.08297	5.64875	4.98133
CCNA_01635	4.77401	4.69014	4.85788	-0.167738	-1.3524	0.223164	0.860124	-1.1233		protein_coding	DNA repair protein recO	Chromosome	1753433	1754164	+	4.96092	4.71255	4.90017	4.83978	4.48452	4.74612
CCNA_02570	5.477	5.39322	5.56078	-0.167559	-1.40162	0.208719	0.860124	-1.12316		protein_coding	major facilitator superfamily transporter	Chromosome	2721305	2722639	+	5.5963	5.62719	5.45885	5.5078	5.50229	5.16958
CCNA_02762	5.74776	5.66406	5.83147	-0.167415	-1.07001	0.324217	0.861872	-1.12304		protein_coding	DNA repair protein RadC	Chromosome	2924124	2924789	+	5.85273	6.09607	5.54562	5.59363	5.81533	5.58321
CCNA_01201	4.70997	4.6263	4.79364	-0.167345	-1.76237	0.126529	0.860124	-1.12299		protein_coding	hypothetical protein	Chromosome	1325802	1326326	-	4.79446	4.79978	4.78669	4.72204	4.46042	4.69644
CCNA_02395	5.78591	5.70231	5.86951	-0.167192	-1.41183	0.20583	0.860124	-1.12287		protein_coding	hypothetical protein	Chromosome	2538160	2538489	-	5.82495	5.84148	5.94208	5.89662	5.71453	5.49579
CCNA_00790	1.55398	1.47046	1.6375	-0.167034	-1.11455	0.306089	0.861872	-1.12275	fixT	protein_coding	hypoxia negative feedback regulator FixT	Chromosome	853699	854076	+	1.61726	1.73952	1.55571	1.51598	1.71882	1.17658
CCNA_02512	5.35933	5.27597	5.44268	-0.166707	-1.79825	0.120309	0.860124	-1.12249	hfsB	protein_coding	polysaccharide autokinase-related protein hfsB	Chromosome	2662565	2663266	-	5.51798	5.33595	5.47412	5.3892	5.20433	5.2344
CCNA_03605	5.96021	5.87687	6.04355	-0.166685	-1.55291	0.169506	0.860124	-1.12248		protein_coding	conserved hypothetical protein	Chromosome	3759296	3760189	-	6.0831	6.19409	5.85347	5.87393	5.92724	5.82943
CCNA_01829	5.60719	5.524	5.69038	-0.166384	-1.34319	0.225962	0.860124	-1.12224		protein_coding	SalR-family ligand-binding transcriptional regulator	Chromosome	1955493	1956539	+	5.78688	5.51603	5.76824	5.698	5.36708	5.50692
CCNA_02567	8.00707	7.92397	8.09016	-0.166188	-0.777321	0.465386	0.875716	-1.12209	pleC	protein_coding	sensory transduction histidine kinase pleC	Chromosome	2716669	2719197	+	8.23089	7.7202	8.31938	8.26021	7.69834	7.81337
CCNA_01165	8.09543	8.01258	8.17827	-0.165698	-1.10553	0.309689	0.861872	-1.12171		protein_coding	FkbM methyltransferase family protein	Chromosome	1282180	1284618	+	8.24626	7.97544	8.31312	8.27073	7.84018	7.92682
CCNA_02112	6.27529	6.1929	6.35769	-0.164785	-2.12645	0.075786	0.860124	-1.121		protein_coding	D-cysteine desulfhydrase	Chromosome	2261538	2262539	+	6.39597	6.32253	6.35456	6.27366	6.13035	6.17469
CCNA_00992	4.54879	4.46654	4.63104	-0.164491	-1.07401	0.322552	0.861872	-1.12077		protein_coding	conserved hypothetical protein	Chromosome	1072625	1073638	-	4.75379	4.39799	4.74132	4.71853	4.35001	4.3311
CCNA_03993	4.58773	4.50592	4.66953	-0.163612	-1.53194	0.174499	0.860124	-1.12009		protein_coding	hypothetical protein	Chromosome	3720400	3720816	-	4.72282	4.75058	4.5352	4.54909	4.61439	4.35429
CCNA_02948	3.01911	2.93751	3.10071	-0.163201	-1.62664	0.152995	0.860124	-1.11977		protein_coding	hypothetical protein	Chromosome	3108544	3108909	+	3.07814	3.0633	3.16068	3.09873	2.79762	2.91616
CCNA_00878	11.5946	11.5131	11.6761	-0.163035	-1.08407	0.318399	0.861872	-1.11964		protein_coding	ATP-dependent RNA helicase	Chromosome	955220	956650	+	11.7058	11.8925	11.43	11.6816	11.5241	11.3334
CCNA_03143	5.92843	5.84692	6.00995	-0.163031	-2.24974	0.0637409	0.860124	-1.11964		protein_coding	PAS-family sensor histidine kinase	Chromosome	3294602	3296371	-	6.04026	5.9717	6.01789	5.86919	5.79561	5.87596
CCNA_02073	2.32995	2.24848	2.41142	-0.162936	-0.922619	0.390457	0.866975	-1.11956		protein_coding	cupin domain transcriptional regulator	Chromosome	2223933	2224532	+	2.60577	2.03081	2.59767	2.20891	2.14637	2.39016
CCNA_00168	9.16073	9.07942	9.24203	-0.162608	-0.46666	0.65658	0.926351	-1.11931		protein_coding	polysaccharide export protein	Chromosome	180205	180801	+	9.16506	9.87496	8.68607	8.76965	9.57717	8.89145
CCNA_01012	3.66622	3.58499	3.74746	-0.16247	-0.903181	0.399924	0.866975	-1.1192		protein_coding	N-formimino-L-glutamate deiminase	Chromosome	1092339	1093718	+	3.89107	3.85788	3.49342	3.50537	3.90183	3.34776
CCNA_03811	5.44853	5.36734	5.52971	-0.162371	-1.43662	0.198969	0.860124	-1.11913		protein_coding	LysR-family transcriptional regulator	Chromosome	3974785	3975687	-	5.62879	5.55452	5.40582	5.52095	5.37917	5.2019
CCNA_00363	1.96696	1.88577	2.04814	-0.162363	-1.00184	0.353642	0.866975	-1.11912		protein_coding	PAP2 bacterial acid phosphatase	Chromosome	379324	380100	-	2.09017	1.76947	2.28477	1.87241	1.70863	2.07628
CCNA_00301	5.42187	5.34076	5.50297	-0.162212	-1.27529	0.247592	0.860124	-1.119		protein_coding	phosphotransferase family protein	Chromosome	314615	315697	+	5.38962	5.69833	5.42098	5.33408	5.50376	5.18444
CCNA_03144	6.14083	6.05974	6.22192	-0.16218	-1.65938	0.146163	0.860124	-1.11898	dnaG	protein_coding	DNA primase	Chromosome	3296493	3298424	-	6.3515	6.13253	6.18173	6.13904	5.94634	6.09384
CCNA_00106	6.64072	6.55982	6.72161	-0.161789	-1.15074	0.291985	0.861872	-1.11867		protein_coding	2-polyprenyl-6-methoxyphenol hydroxylase	Chromosome	116834	118099	+	6.96025	6.52993	6.67465	6.72001	6.41642	6.54303
CCNA_02005	4.94062	4.85979	5.02146	-0.161668	-0.700428	0.508901	0.887463	-1.11858		protein_coding	inosine-uridine nucleoside N-ribohydrolase	Chromosome	2152629	2153588	+	5.09348	4.62517	5.34573	5.20209	4.60755	4.76972
CCNA_01537	4.52083	4.44006	4.60159	-0.161524	-1.86993	0.108768	0.860124	-1.11847		protein_coding	acetyltransferase	Chromosome	1645354	1645890	-	4.59183	4.60731	4.60562	4.57066	4.34837	4.40117
CCNA_02389	7.44254	7.36185	7.52324	-0.161392	-0.853061	0.425128	0.866975	-1.11837		protein_coding	glucosamine-1-phosphate acetyltransferase_UDP-N-acetylglucosamine pyrophosphorylase	Chromosome	2532845	2534233	-	7.6507	7.22885	7.69016	7.67632	7.12268	7.28654
CCNA_03151	2.95232	2.87167	3.03297	-0.161298	-0.722532	0.496123	0.883149	-1.11829		protein_coding	sialic acid-specific 9-O-acetylesterase	Chromosome	3306299	3308212	+	3.12991	2.80832	3.16068	3.3462	2.5632	2.70562
CCNA_02061	7.46118	7.38065	7.54171	-0.16106	-1.65081	0.147923	0.860124	-1.11811		protein_coding	hypothetical protein	Chromosome	2210438	2211667	+	7.68432	7.5206	7.42022	7.38488	7.30498	7.4521
CCNA_03113	4.6685	4.58798	4.74903	-0.161055	-0.81165	0.446817	0.869537	-1.1181		protein_coding	membrane-associated phospholipid phosphatase	Chromosome	3263780	3264499	-	4.43898	5.09115	4.71697	4.51308	4.85287	4.39799
CCNA_02094	6.86614	6.78567	6.94661	-0.160938	-0.771372	0.468658	0.876484	-1.11801		protein_coding	MviM-like NAD-dependent oxidoreductase	Chromosome	2242725	2243642	-	7.1267	6.61795	7.09518	7.15301	6.59579	6.60821
CCNA_02139	4.95944	4.87903	5.03986	-0.160835	-1.29665	0.240599	0.860124	-1.11793	pflI	protein_coding	polar flagellum positioning protein pflI	Chromosome	2298195	2298779	-	5.18022	4.92036	5.01901	5.01307	4.6706	4.9534
CCNA_03308	6.28147	6.20108	6.36186	-0.160774	-0.781133	0.463298	0.874971	-1.11789		protein_coding	hypothetical protein	Chromosome	3484466	3485245	+	6.46886	6.68037	5.93634	6.01579	6.35934	6.22812
CCNA_03697	4.53479	4.45441	4.61518	-0.160768	-1.48031	0.187385	0.860124	-1.11788		protein_coding	ligand-binding SRPBCC domain protein	Chromosome	3864708	3865265	+	4.68871	4.43428	4.72254	4.51712	4.34508	4.50102
CCNA_00093	5.58384	5.50352	5.66417	-0.16065	-1.99709	0.0909276	0.860124	-1.11779		protein_coding	hypothetical protein	Chromosome	105028	105237	-	5.6978	5.61074	5.68396	5.59746	5.44589	5.46721
CCNA_02330	3.13015	3.04985	3.21045	-0.160603	-1.51673	0.178207	0.860124	-1.11775		protein_coding	conserved hypothetical protein	Chromosome	2472776	2472991	+	3.33602	3.06732	3.22802	3.17753	2.9611	3.01093
CCNA_01480	6.86521	6.78494	6.94547	-0.160528	-1.26512	0.250982	0.860124	-1.1177		protein_coding	hypothetical protein	Chromosome	1588441	1588848	+	6.90746	6.89877	7.03019	7.037	6.69011	6.62772
CCNA_02196	7.70648	7.62633	7.78663	-0.160296	-0.371287	0.722695	0.945892	-1.11752		protein_coding	conserved hypothetical membrane protein	Chromosome	2346386	2346784	-	7.63495	8.5612	7.16373	7.42554	8.28881	7.16464
CCNA_00451	8.48578	8.40568	8.56589	-0.160218	-1.26123	0.25229	0.860124	-1.11746		protein_coding	TonB-dependent receptor	Chromosome	455598	458639	+	8.69385	8.42653	8.5773	8.58192	8.4313	8.20381
CCNA_01793	6.60433	6.52426	6.6844	-0.160137	-1.66045	0.145944	0.860124	-1.11739		protein_coding	aspartate protease	Chromosome	1919960	1920958	+	6.73672	6.73071	6.58576	6.60451	6.58434	6.38393
CCNA_02317	5.38689	5.30702	5.46676	-0.159742	-0.721806	0.496539	0.883149	-1.11709		protein_coding	conserved hypothetical protein	Chromosome	2460852	2461289	-	5.48215	5.6231	5.29504	5.45921	5.63536	4.8265
CCNA_03843	4.95967	4.87983	5.0395	-0.159672	-1.27608	0.24733	0.860124	-1.11703		protein_coding	ATP-dependent endopeptidase hsl proteolytic subunit HslV	Chromosome	4009604	4010206	+	5.03843	5.06924	5.01084	5.13917	4.77564	4.72468
CCNA_02924	2.83737	2.75754	2.9172	-0.159665	-0.78016	0.463831	0.874971	-1.11703		protein_coding	conserved hypothetical protein	Chromosome	3086211	3086489	-	3.00081	3.15312	2.59767	2.72486	3.07656	2.47118
CCNA_01383	4.83179	4.752	4.91157	-0.159564	-0.991819	0.358145	0.866975	-1.11695		protein_coding	conserved hypothetical protein	Chromosome	1500243	1500605	+	4.92055	4.75058	5.06358	5.06512	4.63741	4.55349
CCNA_02725	7.32813	7.2488	7.40746	-0.158656	-1.29293	0.241804	0.860124	-1.11625		protein_coding	choline dehydrogenase	Chromosome	2887328	2888995	-	7.3731	7.4557	7.39358	7.37238	7.37633	6.9977
CCNA_00847	5.98714	5.90789	6.06639	-0.158503	-0.74425	0.483779	0.878627	-1.11613		protein_coding	leucine-responsive regulatory protein	Chromosome	920836	921303	+	6.04845	6.39276	5.75797	5.99418	6.15543	5.57407
CCNA_01877	4.16577	4.0866	4.24494	-0.158336	-0.989816	0.35905	0.866975	-1.116		protein_coding	acyl-CoA thioesterase II	Chromosome	2015915	2016775	+	4.32463	3.99094	4.41924	4.33889	3.95022	3.97069
CCNA_02793	4.41634	4.3374	4.49528	-0.157882	-1.35606	0.22206	0.860124	-1.11565		protein_coding	acylamino-acid-releasing enzyme	Chromosome	2951028	2953514	+	4.63726	4.33764	4.51094	4.37278	4.45586	4.18355
CCNA_00126	5.82512	5.74625	5.90398	-0.157736	-1.27476	0.247768	0.860124	-1.11554		protein_coding	glutathione S-transferase	Chromosome	136184	136591	-	5.78226	6.05106	5.87864	5.78864	5.89951	5.5506
CCNA_02286	4.82075	4.74198	4.89953	-0.157556	-0.388388	0.710625	0.943129	-1.1154		protein_coding	hypothetical protein	Chromosome	2435476	2435586	-	4.63981	5.49228	4.56651	4.60717	5.49564	4.12312
CCNA_01070	5.50526	5.42652	5.58401	-0.157483	-1.18552	0.27895	0.861872	-1.11534		protein_coding	conserved hypothetical protein	Chromosome	1176508	1177257	-	5.58177	5.42645	5.7438	5.64167	5.28199	5.3559
CCNA_01277	7.4656	7.3869	7.5443	-0.157399	-2.17749	0.0705395	0.860124	-1.11527		protein_coding	FAD-linked oxidoreductase	Chromosome	1402986	1404392	+	7.57251	7.50121	7.55916	7.43145	7.35198	7.37726
CCNA_00073	6.59394	6.51525	6.67264	-0.157397	-1.54663	0.170987	0.860124	-1.11527		protein_coding	HemY domain membrane protein	Chromosome	74573	76108	+	6.74356	6.5857	6.68867	6.64435	6.36015	6.54123
CCNA_00239	5.19017	5.11156	5.26877	-0.157215	-1.35129	0.2235	0.860124	-1.11513	hprK	protein_coding	serine kinase_phosphatase HprK	Chromosome	254808	255242	+	5.30529	5.40276	5.09827	5.0665	5.00637	5.26181
CCNA_01590	7.0047	6.92616	7.08324	-0.157084	-1.16583	0.28627	0.861872	-1.11503	ligA	protein_coding	NAD-dependent DNA ligase	Chromosome	1709381	1711732	+	7.14546	6.95659	7.14767	7.18547	6.7621	6.8309
CCNA_02191	6.07188	5.99343	6.15034	-0.15691	-1.46837	0.190489	0.860124	-1.1149		protein_coding	hypothetical protein	Chromosome	2343127	2343513	+	6.2335	6.25269	5.96482	6.06567	5.90955	6.00506
CCNA_02652	7.01804	6.93959	7.0965	-0.156902	-0.589487	0.576225	0.902654	-1.11489		protein_coding	cyclohexanone monooxygenase	Chromosome	2805606	2807102	+	6.865	7.43346	6.99103	6.95214	7.40364	6.46301
CCNA_02300	4.56128	4.4829	4.63965	-0.156755	-1.21974	0.266616	0.860124	-1.11478	ftsX	protein_coding	cell division protein FtsX	Chromosome	2446525	2447418	+	4.73839	4.73549	4.44508	4.62415	4.29997	4.52457
CCNA_01613	6.721	6.64287	6.79913	-0.156259	-1.29893	0.239863	0.860124	-1.11439	mreC	protein_coding	rod shape-determining protein MreC	Chromosome	1734410	1735450	+	6.94278	6.63025	6.82437	6.73007	6.47359	6.72496
CCNA_01778	6.5756	6.49751	6.65369	-0.15618	-1.11567	0.305642	0.861872	-1.11433		protein_coding	penicillin-binding protein	Chromosome	1905204	1906496	+	6.69252	6.4889	6.77965	6.75083	6.36867	6.37302
CCNA_03846	3.72665	3.64868	3.80463	-0.155951	-1.08532	0.317885	0.861872	-1.11416		protein_coding	conserved hypothetical membrane protein	Chromosome	4012572	4013048	-	3.91445	3.95229	3.54715	3.47241	3.69281	3.78081
CCNA_02409	8.72016	8.64227	8.79805	-0.155775	-1.86342	0.109769	0.860124	-1.11402		protein_coding	hybrid sensor histidine kinase_receiver protein	Chromosome	2552018	2553811	+	8.88473	8.74882	8.76059	8.72564	8.5791	8.62209
CCNA_00070	5.15158	5.07372	5.22944	-0.155722	-1.62182	0.154026	0.860124	-1.11398		protein_coding	porphobilinogen deaminase	Chromosome	71977	72945	+	5.38582	5.11855	5.18395	5.12996	5.04232	5.04888
CCNA_02845	8.39851	8.32066	8.47635	-0.155685	-0.971624	0.367351	0.866975	-1.11395		protein_coding	two-component response regulator	Chromosome	2997516	2998187	-	8.54202	8.72959	8.15743	8.20359	8.43845	8.31994
CCNA_03330	5.60347	5.52574	5.68121	-0.155477	-0.677213	0.522553	0.892499	-1.11379		protein_coding	conserved hypothetical protein	Chromosome	3509997	3510581	-	5.76599	5.27983	5.99781	5.87393	5.33431	5.36897
CCNA_00569	2.30195	2.2243	2.37959	-0.155296	-0.872735	0.415098	0.866975	-1.11365		protein_coding	glucosamine-6-phosphate deaminase	Chromosome	587111	588187	-	2.47463	2.67227	1.99188	2.14759	2.2624	2.2629
CCNA_02297	5.06365	4.98602	5.14129	-0.155267	-1.707	0.136745	0.860124	-1.11363		protein_coding	hypoxanthine-guanine phosphoribosyltransferase	Chromosome	2444280	2444861	-	5.17846	5.07525	5.17015	5.04564	4.84939	5.06303
CCNA_01786	4.69335	4.61572	4.77098	-0.155253	-1.2294	0.263219	0.860124	-1.11362		protein_coding	EcsC family protein	Chromosome	1913996	1914736	+	4.83402	4.86249	4.61643	4.77537	4.66271	4.4091
CCNA_03072	4.34039	4.26292	4.41786	-0.154933	-1.12432	0.302225	0.861872	-1.11337		protein_coding	TetR-family transcriptional regulator	Chromosome	3222860	3223564	+	4.47517	4.23941	4.53899	4.44463	4.03831	4.30584
CCNA_02003	9.21276	9.1354	9.29012	-0.154724	-1.01852	0.346252	0.866975	-1.11321	dnaE	protein_coding	DNA polymerase III alpha subunit	Chromosome	2148907	2152338	-	9.31361	9.11032	9.44644	9.41286	9.0141	8.97924
CCNA_00210	11.252	11.1746	11.3293	-0.154717	-0.485434	0.64393	0.922758	-1.1132		protein_coding	TonB-dependent receptor	Chromosome	225115	227526	+	11.5201	10.7204	11.7475	11.6384	10.9879	10.8975
CCNA_02014	7.80387	7.72659	7.88114	-0.154552	-1.13894	0.296524	0.861872	-1.11308		protein_coding	Biotin-(acetyl-CoA carboxylase) ligase	Chromosome	2160559	2161311	-	8.01754	7.68708	7.93881	7.93595	7.57507	7.66875
CCNA_02255	6.73793	6.66076	6.8151	-0.154341	-1.43936	0.198224	0.860124	-1.11291	spmX	protein_coding	lysozyme-family localization factor spmX	Chromosome	2405880	2407175	-	6.83412	6.9446	6.66659	6.74179	6.70941	6.53109
CCNA_00890	3.45834	3.38121	3.53547	-0.154258	-1.29067	0.242538	0.860124	-1.11285		protein_coding	poly(3-hydroxyalkanoate) depolymerase	Chromosome	967847	968767	-	3.72066	3.48934	3.39639	3.33708	3.2761	3.53045
CCNA_01533	6.085	6.00795	6.16204	-0.154088	-1.97043	0.094409	0.860124	-1.11272		protein_coding	hypothetical protein	Chromosome	1642303	1642992	+	6.19061	6.22864	6.06688	6.01507	5.99643	6.01236
CCNA_02319	4.20936	4.13241	4.28632	-0.153912	-0.821297	0.441695	0.868629	-1.11258		protein_coding	hypothetical protein	Chromosome	2461698	2462216	-	4.35447	4.00779	4.49671	4.45732	3.94371	3.99619
CCNA_00353	6.1108	6.03403	6.18758	-0.153549	-1.83513	0.114229	0.860124	-1.1123		protein_coding	O-antigen acetylase	Chromosome	369280	370374	+	6.28047	6.08965	6.19261	6.01721	5.99695	6.08793
CCNA_01597	2.2319	2.1552	2.3086	-0.153404	-1.28179	0.245443	0.860124	-1.11219		protein_coding	RHH DNA-binding protein	Chromosome	1718983	1719228	-	2.39828	2.14943	2.37808	2.21888	1.96987	2.27684
CCNA_02669	3.82095	3.7444	3.8975	-0.153102	-1.50189	0.181896	0.860124	-1.11196		protein_coding	conserved hypothetical membrane protein	Chromosome	2821311	2822591	-	3.91866	3.97817	3.79568	3.65973	3.90183	3.67164
CCNA_02929	3.25545	3.17915	3.33175	-0.152604	-1.65396	0.147274	0.860124	-1.11157		protein_coding	sorbitol dehydrogenase	Chromosome	3089640	3090680	+	3.34856	3.42494	3.22174	3.22282	3.07656	3.23806
CCNA_02365	5.84563	5.76944	5.92182	-0.15238	-1.95743	0.0961538	0.860124	-1.1114		protein_coding	glucoamylase	Chromosome	2505205	2507520	-	5.86096	5.93968	5.96482	5.83719	5.7107	5.76043
CCNA_02509	5.91152	5.83543	5.98761	-0.152181	-1.95562	0.0963997	0.860124	-1.11125	hfsG	protein_coding	glycosyltransferase hfsG	Chromosome	2659601	2660530	+	6.00703	5.91366	6.04215	5.85168	5.77866	5.87596
CCNA_00432	3.68599	3.60994	3.76203	-0.152092	-1.52101	0.177156	0.860124	-1.11118		protein_coding	AsnC-family transcriptional regulator	Chromosome	438156	438650	-	3.78435	3.82499	3.67676	3.65607	3.72098	3.45278
CCNA_00012	8.16479	8.08879	8.24079	-0.151998	-1.07772	0.321016	0.861872	-1.11111	mutS	protein_coding	DNA mismatch repair protein MutS	Chromosome	11467	14178	+	8.35105	8.01985	8.35147	8.29317	7.92461	8.0486
CCNA_02938	3.90229	3.82632	3.97825	-0.151926	-1.53012	0.17494	0.860124	-1.11105		protein_coding	outer membrane protein A	Chromosome	3098699	3099274	+	3.83425	4.0409	4.0596	3.88306	3.7159	3.88002
CCNA_00017	2.78018	2.70428	2.85608	-0.151804	-0.876878	0.413008	0.866975	-1.11096	moaD	protein_coding	molybdopterin converting factor_2C small subunit	Chromosome	18492	18731	-	3.10056	2.80832	2.65938	2.55424	2.55185	3.00675
CCNA_02292	3.74571	3.66988	3.82153	-0.151657	-0.9345	0.384755	0.866975	-1.11084		protein_coding	acetyltransferase	Chromosome	2439791	2440519	-	4.13135	3.55673	3.77653	3.59995	3.58551	3.82417
CCNA_02084	6.21188	6.13607	6.2877	-0.151632	-0.94868	0.378034	0.866975	-1.11083	scpA	protein_coding	chromosome segregation and condensation protein fusion scpA	Chromosome	2233532	2234356	-	6.37965	6.08718	6.39628	6.42936	5.92999	6.04886
CCNA_03707	4.94677	4.87108	5.02246	-0.151377	-1.393	0.211186	0.860124	-1.11063		protein_coding	conserved hypothetical protein	Chromosome	3875200	3875469	+	5.10738	5.12725	4.83275	4.92446	4.91291	4.77587
CCNA_02078	8.84418	8.76856	8.91981	-0.151253	-0.809162	0.448145	0.869689	-1.11053	serS	protein_coding	seryl-tRNA synthetase	Chromosome	2228427	2229875	-	8.9769	8.66791	9.11462	9.11485	8.59751	8.59332
CCNA_00643	2.03835	1.96273	2.11397	-0.151235	-0.623491	0.555036	0.899201	-1.11052		protein_coding	hypothetical protein	Chromosome	693356	693502	+	2.08268	1.98049	2.27874	2.34258	2.12354	1.42208
CCNA_02897	2.9362	2.86061	3.0118	-0.151188	-1.07834	0.320758	0.861872	-1.11048		protein_coding	tryptophan halogenase	Chromosome	3048719	3049843	+	3.22138	2.9675	2.84651	2.65315	2.92193	3.00675
CCNA_03005	3.74522	3.66974	3.8207	-0.150956	-1.5031	0.181593	0.860124	-1.11031		protein_coding	conserved hypothetical protein	Chromosome	3159067	3159513	+	3.84535	3.96313	3.65362	3.62641	3.68504	3.69778
CCNA_R0179	0.802348	0.726879	0.877816	-0.150937	-0.645453	0.541608	0.896639	-1.11029	CCNA_R0179	ncRNA	ncRNA	Chromosome	3265823	3265917	-	0.455182	1.02277	1.15549	1.06384	0.452444	0.664354
CCNA_03521	7.92011	7.84465	7.99557	-0.15091	-0.345419	0.741118	0.95057	-1.11027		protein_coding	pectin lyase-related protein	Chromosome	3677701	3678537	+	8.01779	8.75508	7.21383	7.29261	8.34397	7.89738
CCNA_02299	6.11624	6.04089	6.19159	-0.150702	-1.18235	0.280118	0.861872	-1.11011	ftsE	protein_coding	cell division ATP-binding protein FtsE	Chromosome	2445821	2446528	+	6.28782	6.05359	6.23337	6.24651	5.84878	6.02738
CCNA_00221	4.07926	4.00396	4.15455	-0.150586	-0.925737	0.388954	0.866975	-1.11002		protein_coding	hypothetical protein	Chromosome	237642	238136	-	4.21419	4.40596	3.8435	3.85457	4.14231	4.01502
CCNA_01651	9.88694	9.81178	9.96211	-0.150326	-1.12736	0.301033	0.861872	-1.10982		protein_coding	DNA gyrase subunit A	Chromosome	1771304	1774063	+	9.98206	9.80141	10.1029	10.0387	9.71446	9.68219
CCNA_03192	3.29325	3.21834	3.36815	-0.149814	-1.1844	0.279363	0.861872	-1.10943		protein_coding	carboxymuconolactone decarboxylase family protein	Chromosome	3353828	3354463	-	3.33287	3.52489	3.2467	3.13077	3.09624	3.42801
CCNA_00774	6.40303	6.3282	6.47787	-0.149671	-1.10442	0.310134	0.861872	-1.10932		protein_coding	ring hydroxylating diooxygenase	Chromosome	829317	830426	+	6.46778	6.33968	6.62615	6.5547	6.14034	6.28956
CCNA_00291	6.73059	6.65595	6.80522	-0.149266	-1.7268	0.133003	0.860124	-1.10901	phoR	protein_coding	phosphate regulon sensor protein phoR	Chromosome	304469	305884	+	6.794	6.7424	6.87927	6.76323	6.58817	6.61646
CCNA_03088	2.92688	2.85235	3.00141	-0.149061	-0.820552	0.442088	0.868629	-1.10885		protein_coding	two-component sensor histidine kinase	Chromosome	3236908	3238782	+	2.85022	2.91041	3.2436	3.15174	2.55754	2.84778
CCNA_02717	4.59278	4.51829	4.66728	-0.148993	-1.28865	0.243197	0.860124	-1.10879	malK	protein_coding	maltose_maltodextrin transport ATP-binding protein malK	Chromosome	2878371	2879120	+	4.81945	4.63333	4.54906	4.46572	4.40311	4.68603
CCNA_00399	7.02276	6.9485	7.09701	-0.14851	-1.96584	0.0950206	0.860124	-1.10842		protein_coding	zinc metallohydrolase_2C glyoxalase II family	Chromosome	416919	418016	+	7.15442	7.05915	7.07747	7.0017	6.94768	6.89612
CCNA_00810	6.53358	6.45936	6.6078	-0.148446	-1.79636	0.12063	0.860124	-1.10837		protein_coding	acetyl esterase	Chromosome	873744	874886	-	6.62261	6.68037	6.52043	6.52688	6.45046	6.40073
CCNA_03215	4.10935	4.03516	4.18353	-0.148368	-1.20034	0.273549	0.861872	-1.10832		protein_coding	ARO8 family aminotransferase_HTH DNA-binding protein	Chromosome	3376165	3377580	+	4.26469	4.32088	3.96502	3.95342	4.16857	3.9835
CCNA_02127	7.96142	7.88732	8.03551	-0.148198	-1.12345	0.302566	0.861872	-1.10818		protein_coding	oxacillin resistance-associated protein fmtC	Chromosome	2279617	2281278	-	8.06414	7.89509	8.14731	8.12741	7.74817	7.78638
CCNA_01899	6.84034	6.76638	6.91431	-0.147931	-1.17439	0.283066	0.861872	-1.10798		protein_coding	DNA polymerase III_2C delta' subunit	Chromosome	2041635	2042645	-	6.98957	6.77136	6.982	6.98647	6.62081	6.69186
CCNA_02617	3.8466	3.77298	3.92022	-0.147238	-0.580399	0.581968	0.903659	-1.10745		protein_coding	histidinol-phosphate aminotransferase	Chromosome	2765344	2766480	-	3.49675	4.32928	3.93463	3.94444	3.97806	3.39645
CCNA_01756	5.3642	5.29082	5.43759	-0.146766	-0.278497	0.789623	0.95819	-1.10709		protein_coding	hypothetical protein	Chromosome	1883535	1883654	-	5.45776	6.33635	4.51865	5.10195	6.03823	4.73228
CCNA_03462	7.27332	7.19994	7.3467	-0.146766	-1.69142	0.139759	0.860124	-1.10709		protein_coding	glycine cleavage system protein P_2C C-terminal domain	Chromosome	3624696	3626276	-	7.32076	7.3162	7.40315	7.31805	7.10895	7.17282
EBG00001009168	0.405204	0.331955	0.478454	-0.146499	-1.3458	0.225168	0.860124	-1.10688	6S	ncRNA	ncRNA	Chromosome	3532900	3533062	+	0.408037	0.486929	0.540396	0.133063	0.427803	0.434999
CCNA_02970	2.7817	2.70849	2.85492	-0.146434	-1.43157	0.200351	0.860124	-1.10683		protein_coding	putative thiol-disulfide oxidoreductase	Chromosome	3126652	3127023	+	2.84138	3.01828	2.70511	2.68226	2.67212	2.77108
CCNA_00896	1.80885	1.73563	1.88206	-0.146432	-1.19604	0.275107	0.861872	-1.10683		protein_coding	conserved hypothetical protein	Chromosome	975549	975920	-	2.04466	1.70894	1.89259	1.89746	1.62439	1.68504
CCNA_02113	5.53014	5.45696	5.60332	-0.146356	-1.19606	0.275102	0.861872	-1.10677		protein_coding	aspartate racemase	Chromosome	2262551	2263219	+	5.60678	5.44358	5.7596	5.63424	5.38238	5.35426
CCNA_01945	5.44204	5.36894	5.51514	-0.146197	-1.13284	0.29889	0.861872	-1.10665		protein_coding	anhydro-N-acetylmuramic acid kinase	Chromosome	2086909	2088006	-	5.59499	5.35418	5.59626	5.55971	5.17409	5.37303
CCNA_01492	6.39711	6.32402	6.4702	-0.14618	-1.35383	0.22273	0.860124	-1.10664		protein_coding	3-mercaptopyruvate sulfurtransferase	Chromosome	1601184	1602041	-	6.51617	6.42644	6.468	6.52034	6.27378	6.17794
CCNA_01752	7.62374	7.55076	7.69671	-0.145951	-0.980717	0.363183	0.866975	-1.10646		protein_coding	YicC-family protein	Chromosome	1879813	1880694	+	7.81685	7.48081	7.79249	7.78998	7.36542	7.49689
CCNA_02227	3.78023	3.70744	3.85301	-0.145578	-1.11392	0.306337	0.861872	-1.10617		protein_coding	LysR-family transcriptional regulator	Chromosome	2375110	2375982	-	4.04538	3.87175	3.64191	3.57688	3.84248	3.70295
CCNA_03042	4.99817	4.92553	5.0708	-0.145265	-1.16134	0.28796	0.861872	-1.10593	cpaA	protein_coding	pilus assembly prepilin peptidase CpaA	Chromosome	3197836	3198348	-	5.26286	5.1137	4.83583	4.94713	4.84707	4.9824
EBG00001009068	0.0522228	-0.0203656	0.124811	-0.145177	-1.05974	0.328517	0.861872	-1.10587	CC0734	sRNA	sRNA	Chromosome	708218	708312	-	0.17445	0.280581	-0.0805977	-0.145194	0.184764	-0.100667
CCNA_01589	4.78219	4.70989	4.85448	-0.144593	-1.02782	0.342186	0.866975	-1.10542		protein_coding	acyltransferase 3	Chromosome	1708112	1709248	-	4.85504	5.11855	4.58986	4.69014	4.7535	4.68603
CCNA_00501	6.57689	6.50478	6.649	-0.144228	-1.70327	0.13746	0.860124	-1.10514		protein_coding	glucosyltransferase	Chromosome	516738	518417	-	6.74445	6.55987	6.64269	6.54631	6.43547	6.53254
CCNA_00848	3.85109	3.7791	3.92308	-0.143974	-0.784863	0.461261	0.874971	-1.10494		protein_coding	leucine-responsive regulatory protein	Chromosome	921330	921494	-	3.77277	4.07727	3.91919	4.00906	3.935	3.39325
CCNA_02320	7.62566	7.5537	7.69761	-0.143907	-1.02292	0.344322	0.866975	-1.10489		protein_coding	2'-deoxycytidine 5'-triphosphate deaminase	Chromosome	2462335	2463360	-	7.75122	7.50159	7.84003	7.77823	7.38935	7.49353
CCNA_01162	7.50939	7.43758	7.5812	-0.143624	-0.753693	0.478477	0.877208	-1.10468		protein_coding	beta-D-glucoside glucohydrolase	Chromosome	1269938	1272241	+	7.72411	7.23311	7.78638	7.69808	7.23013	7.38452
CCNA_00438	10.1066	10.0348	10.1784	-0.143566	-1.71727	0.134791	0.860124	-1.10463		protein_coding	hypothetical protein	Chromosome	444889	445200	-	10.191	10.2693	10.0747	10.0799	10.0276	9.99687
CCNA_00872	3.98991	3.91814	4.06169	-0.143551	-1.13393	0.298466	0.861872	-1.10462		protein_coding	glutaredoxin	Chromosome	951754	952008	-	3.99443	4.18119	4.00945	4.12228	3.92403	3.7081
CCNA_02309	4.17759	4.10591	4.24927	-0.143359	-0.785478	0.460926	0.874751	-1.10447		protein_coding	EF hand domain protein	Chromosome	2454519	2454854	+	4.38522	4.49678	3.86582	3.98004	4.26562	4.07208
CCNA_00728	6.62716	6.55559	6.69873	-0.143143	-1.50747	0.1805	0.860124	-1.10431		protein_coding	conserved hypothetical protein	Chromosome	783796	784959	+	6.79084	6.6495	6.65585	6.60546	6.41838	6.64293
CCNA_00711	3.88157	3.81005	3.9531	-0.143051	-1.55908	0.168062	0.860124	-1.10424		protein_coding	conserved hypothetical protein	Chromosome	768833	769933	+	4.03184	3.97174	3.85571	3.79916	3.91519	3.7158
CCNA_00688	4.57566	4.50423	4.64709	-0.142858	-1.31831	0.233684	0.860124	-1.10409		protein_coding	conserved hypothetical protein	Chromosome	743786	745096	-	4.72041	4.70094	4.51993	4.57455	4.60206	4.3361
CCNA_R0060	3.30882	3.23745	3.38018	-0.142734	-0.90597	0.398555	0.866975	-1.104	CCNA_R0060	tRNA	tRNA	Chromosome	2607991	2608064	+	3.63112	3.24124	3.26819	3.48898	3.10792	3.11545
CCNA_00732	7.5589	7.48767	7.63013	-0.142455	-0.35115	0.73702	0.949088	-1.10378		protein_coding	GumN superfamily protein	Chromosome	789387	790439	+	7.49778	8.45445	6.93815	7.02355	7.71832	7.72114
CCNA_03953	2.84838	2.77736	2.9194	-0.142037	-1.69648	0.138774	0.860124	-1.10346		protein_coding	conserved hypothetical protein	Chromosome	1658850	1659263	-	2.88507	3.03891	2.83421	2.77303	2.78798	2.77108
CCNA_03660	2.93331	2.86234	3.00429	-0.141946	-0.701172	0.508468	0.887463	-1.10339		protein_coding	Usg protein	Chromosome	3821223	3821492	-	2.85902	3.14172	3.01213	3.11484	3.05661	2.41558
CCNA_00420	4.44455	4.37362	4.51549	-0.141869	-2.0081	0.0895276	0.860124	-1.10333		protein_coding	hypothetical protein	Chromosome	431334	431885	-	4.52574	4.52923	4.4915	4.41675	4.36468	4.33943
CCNA_00207	6.64727	6.57641	6.71813	-0.141712	-1.47807	0.187963	0.860124	-1.10321		protein_coding	succinyl-CoA:3-ketoacid-coenzyme A transferase subunit B	Chromosome	221641	222282	+	6.60508	6.8344	6.71489	6.61587	6.64239	6.47099
CCNA_00884	3.31219	3.24142	3.38297	-0.141551	-0.840743	0.431498	0.867616	-1.10309		protein_coding	VapC-like PIN domain ribonuclease toxin	Chromosome	963806	964192	-	3.51911	3.29027	3.33952	3.38213	3.45746	2.88465
CCNA_01327	9.4784	9.40767	9.54913	-0.141455	-0.834486	0.43476	0.867616	-1.10302	adk	protein_coding	adenylate kinase_nucleoside-diphosphate kinase	Chromosome	1442583	1443158	+	9.68279	9.29983	9.66477	9.68894	9.18235	9.35172
CCNA_01465	6.74395	6.67327	6.81463	-0.141366	-1.83505	0.114241	0.860124	-1.10295		protein_coding	methyl-accepting chemotaxis protein	Chromosome	1572606	1574201	+	6.87017	6.78609	6.78764	6.74308	6.61741	6.65931
EBG00001009151	0.924222	0.853546	0.994897	-0.141352	-0.727477	0.493293	0.883149	-1.10294	CC0734	sRNA	sRNA	Chromosome	693255	693349	-	1.26709	1.0061	0.7115	1.12873	0.569704	0.862199
CCNA_00383	6.27322	6.20258	6.34385	-0.14127	-1.06321	0.327059	0.861872	-1.10288		protein_coding	ribonuclease HII	Chromosome	399852	400487	-	6.53275	6.1282	6.37061	6.36066	6.09019	6.1569
CCNA_01504	6.84728	6.77694	6.91763	-0.14069	-1.32376	0.231973	0.860124	-1.10243	recG	protein_coding	ATP-dependent DNA helicase recG	Chromosome	1614298	1616394	-	6.99107	6.87658	6.88524	6.94652	6.76886	6.61543
CCNA_00206	6.81063	6.74029	6.88096	-0.140667	-0.834363	0.434824	0.867616	-1.10241		protein_coding	succinyl-CoA:3-ketoacid-coenzyme A transferase subunit A	Chromosome	220931	221641	+	6.86799	7.06671	6.70817	6.7305	7.02698	6.46339
CCNA_00380	4.44703	4.37673	4.51734	-0.140607	-1.02474	0.34353	0.866975	-1.10237		protein_coding	conserved hypothetical cytosolic protein	Chromosome	396879	397418	-	4.69976	4.62653	4.22571	4.33889	4.37116	4.42013
CCNA_01780	5.4232	5.35291	5.49349	-0.140579	-0.967398	0.369301	0.866975	-1.10235	ppx1	protein_coding	exopolyphosphatase	Chromosome	1906954	1908453	-	5.5831	5.30049	5.59687	5.47281	5.09609	5.48982
CCNA_03788	6.04084	5.97061	6.11106	-0.140453	-1.15911	0.288803	0.861872	-1.10225		protein_coding	thiol:disulfide interchange protein tlpA	Chromosome	3954307	3954819	+	6.23476	5.8843	6.21412	6.05666	5.9838	5.87137
CCNA_02806	2.36274	2.29263	2.43284	-0.140212	-0.924798	0.389406	0.866975	-1.10207		protein_coding	nickel-cobalt-cadmium resistance protein NccC	Chromosome	2961061	2962299	+	2.58473	2.39333	2.32047	2.36968	2.5055	2.00271
CCNA_03950	2.54229	2.47251	2.61207	-0.139559	-1.22364	0.265237	0.860124	-1.10157		protein_coding	hypothetical protein	Chromosome	1529779	1529883	+	2.50855	2.76933	2.55834	2.6159	2.33045	2.47118
CCNA_00112	4.08958	4.02004	4.15912	-0.13908	-1.69018	0.140003	0.860124	-1.1012		protein_coding	glyoxalase family protein	Chromosome	121503	121892	+	4.15653	4.09512	4.22571	3.96827	3.9823	4.10955
CCNA_00216	3.80333	3.73384	3.87281	-0.13897	-1.01143	0.34938	0.866975	-1.10112		protein_coding	hot dog superfamily protein	Chromosome	233470	233862	-	3.82081	4.11858	3.67905	3.58461	3.81186	3.80506
CCNA_03829	1.84138	1.77194	1.91083	-0.138893	-0.813093	0.446048	0.869537	-1.10106		protein_coding	hypothetical protein	Chromosome	3994195	3994335	-	2.09017	2.0472	1.59511	1.90982	1.86365	1.54234
CCNA_03555	7.83078	7.7614	7.90016	-0.138757	-1.25165	0.255538	0.860124	-1.10096		protein_coding	esterase lipase family protein	Chromosome	3711896	3712645	+	7.89132	8.01959	7.78957	7.73893	7.92268	7.6226
CCNA_02064	6.23167	6.16229	6.30104	-0.138749	-1.04458	0.334954	0.86633	-1.10095	lpxC	protein_coding	UDP-3-O-(3-hydroxymyristoyl) N-acetylglucosamine deacetylase	Chromosome	2214597	2215493	-	6.14146	6.32925	6.43242	6.3674	6.14884	5.97064
CCNA_02909	4.64426	4.57497	4.71354	-0.138572	-1.56732	0.166152	0.860124	-1.10082		protein_coding	tetratricopeptide repeat-containing 2OG-Fe(II) oxygenase	Chromosome	3064800	3066293	+	4.80132	4.65622	4.68309	4.65017	4.46648	4.60825
CCNA_03949	3.65379	3.58473	3.72284	-0.138104	-1.20302	0.272582	0.861872	-1.10046		protein_coding	conserved hypothetical protein	Chromosome	1529253	1529711	-	3.6234	3.68535	3.85976	3.75873	3.54885	3.44663
CCNA_01909	4.1272	4.05837	4.19603	-0.137661	-0.423111	0.686399	0.934984	-1.10012		protein_coding	ABC transporter substrate-binding protein	Chromosome	2053976	2055085	-	3.76343	4.97707	3.84758	3.94444	4.18888	4.04179
CCNA_01946	8.38203	8.31329	8.45077	-0.137478	-1.04897	0.33308	0.86419	-1.09998		protein_coding	tyrosyl-tRNA synthetase	Chromosome	2088215	2089540	+	8.50671	8.31778	8.52781	8.55978	8.20111	8.17897
CCNA_00941	6.3231	6.25474	6.39146	-0.136717	-0.91638	0.393477	0.866975	-1.0994		protein_coding	tRNA (5-methylaminomethyl-2-thiouridylate)-methyltransferase MnmA	Chromosome	1017151	1018374	-	6.53755	6.15397	6.48285	6.44271	6.04533	6.27618
CCNA_01773	5.49696	5.42862	5.56529	-0.136669	-1.68612	0.1408	0.860124	-1.09936		protein_coding	SNARE-associated family membrane protein	Chromosome	1899409	1900026	-	5.66559	5.49601	5.53427	5.47073	5.41957	5.39556
CCNA_03175	5.05687	4.98856	5.12519	-0.136626	-1.15486	0.290416	0.861872	-1.09933		protein_coding	conserved hypothetical protein	Chromosome	3334806	3335210	-	5.20715	5.09608	5.07233	5.21585	4.89055	4.85928
CCNA_02136	11.101	11.0329	11.1692	-0.136337	-1.22946	0.263197	0.860124	-1.09911	zwf	protein_coding	glucose-6-phosphate 1-dehydrogenase	Chromosome	2292773	2294236	-	11.1896	11.0576	11.2605	11.2144	10.972	10.9122
CCNA_00763	8.27943	8.2114	8.34746	-0.136056	-1.22611	0.264371	0.860124	-1.0989		protein_coding	electron transfer flavoprotein alpha subunit	Chromosome	821210	822151	-	8.42433	8.16081	8.45723	8.32424	8.17335	8.13661
CCNA_01623	5.15801	5.09006	5.22597	-0.135908	-0.736185	0.488338	0.881127	-1.09878		protein_coding	phosphohydrolase_2C MutT_nudix family	Chromosome	1744514	1744933	-	5.48073	4.94463	5.25255	5.37255	4.87126	5.02637
CCNA_03030	8.75947	8.69154	8.8274	-0.135857	-1.62035	0.154341	0.860124	-1.09875		protein_coding	cytochrome c2	Chromosome	3184852	3185538	+	8.92859	8.80736	8.74624	8.75195	8.67505	8.64762
CCNA_00381	3.57058	3.50267	3.63849	-0.135816	-0.635516	0.547659	0.89842	-1.09871		protein_coding	A_G-specific adenine DNA glycosylase	Chromosome	397466	398515	+	3.76109	3.36082	3.79356	3.86413	3.131	3.5129
CCNA_01462	5.12181	5.05393	5.18969	-0.135755	-0.977971	0.364438	0.866975	-1.09867		protein_coding	lactate 2-monooxygenase	Chromosome	1569294	1570469	-	5.10461	5.42566	5.03879	5.13128	5.162	4.86852
CCNA_02485	3.04272	2.97485	3.11059	-0.135737	-1.31763	0.2339	0.860124	-1.09865		protein_coding	vanillin dehydrogenase	Chromosome	2632636	2634048	-	3.06681	3.03069	3.23428	3.07148	3.0241	2.82899
CCNA_01164	8.05139	7.9836	8.11918	-0.135577	-1.03672	0.338331	0.866975	-1.09853		protein_coding	O-linked N-acetylglucosamine transferase	Chromosome	1280183	1282201	+	8.10201	8.01751	8.238	8.21998	7.93202	7.7988
CCNA_03623	5.77245	5.7049	5.84001	-0.135107	-0.587796	0.577291	0.90282	-1.09817		protein_coding	MecR1 antirepressor protein	Chromosome	3777874	3779079	+	5.84334	6.26325	5.41342	5.53797	5.94526	5.63146
CCNA_02390	3.40103	3.33349	3.46857	-0.135085	-0.821541	0.441566	0.868629	-1.09816		protein_coding	phosphoglycolate phosphatase	Chromosome	2534303	2535016	+	3.59474	3.31755	3.49342	3.61135	3.0282	3.3609
CCNA_02927	3.06033	2.99285	3.12782	-0.134979	-1.16405	0.286939	0.861872	-1.09808		protein_coding	short chain dehydrogenase	Chromosome	3088696	3089433	+	3.13716	3.22693	3.01939	2.90856	3.19446	2.87552
CCNA_02926	5.03278	4.96533	5.10024	-0.134912	-1.16471	0.286691	0.861872	-1.09803		protein_coding	hypothetical protein	Chromosome	3088377	3088547	+	5.00416	5.3301	4.96645	4.93961	5.00948	4.94688
CCNA_01822	7.27237	7.20494	7.33981	-0.134873	-0.755949	0.477216	0.876781	-1.098		protein_coding	melibiose carrier protein	Chromosome	1948350	1949762	-	7.31299	7.6377	7.06875	7.13503	7.44624	7.03355
CCNA_00365	8.02039	7.95306	8.08773	-0.134672	-0.83996	0.431905	0.867616	-1.09784		protein_coding	ornithine decarboxylase	Chromosome	381396	382655	-	8.04958	7.90622	8.30739	8.22601	7.85916	7.77399
CCNA_02129	4.69695	4.62962	4.76428	-0.134654	-1.22211	0.265779	0.860124	-1.09783		protein_coding	acyl-CoA dehydrogenase_2C short-chain specific	Chromosome	2282731	2283864	+	4.68624	4.92923	4.67736	4.63908	4.74729	4.5025
CCNA_02697	1.93707	1.86978	2.00436	-0.134584	-0.826685	0.438852	0.868629	-1.09778		protein_coding	conserved hypothetical protein	Chromosome	2851063	2851479	+	1.96546	1.83702	2.21061	2.12656	1.87281	1.60996
CCNA_02314	4.43625	4.36927	4.50323	-0.133959	-1.14994	0.292291	0.861872	-1.0973		protein_coding	hypothetical protein	Chromosome	2459534	2460208	-	4.42868	4.59343	4.48758	4.4037	4.5373	4.16681
CCNA_03834	5.85748	5.79058	5.92439	-0.133811	-0.927564	0.388076	0.866975	-1.09719		protein_coding	tetratricopeptide repeat family protein	Chromosome	3998875	4000665	-	6.11556	5.65887	5.99873	5.93342	5.65208	5.78624
CCNA_02432	5.26751	5.20079	5.33424	-0.133452	-1.80445	0.119266	0.860124	-1.09692		protein_coding	nucleobase-cation-symport-1 (NCS1) transporter	Chromosome	2573283	2574749	-	5.3782	5.35665	5.26787	5.23194	5.19432	5.1761
CCNA_03636	6.44438	6.37774	6.51102	-0.133287	-1.00839	0.350726	0.866975	-1.09679		protein_coding	biotin synthase	Chromosome	3789689	3790714	-	6.61906	6.28372	6.6303	6.52236	6.22814	6.38272
CCNA_03297	5.92262	5.85598	5.98925	-0.133264	-1.10675	0.309202	0.861872	-1.09677		protein_coding	conserved hypothetical protein	Chromosome	3468011	3469126	+	6.01246	5.93198	6.02331	6.07804	5.82892	5.66099
CCNA_03691	5.62236	5.55578	5.68894	-0.133164	-0.927712	0.388005	0.866975	-1.0967	kidO	protein_coding	bifunctional regulator KidO	Chromosome	3856964	3857842	-	5.68364	5.92035	5.46285	5.38478	5.61231	5.67026
CCNA_03117	4.24134	4.17483	4.30785	-0.133022	-0.888015	0.40743	0.866975	-1.09659	bacB	protein_coding	bactofilin B BacB	Chromosome	3266288	3266830	+	4.31827	4.57235	4.03295	4.06264	4.26909	4.19277
CCNA_01368	8.13082	8.06441	8.19722	-0.132807	-0.599198	0.570125	0.901048	-1.09643		protein_coding	acyl-CoA dehydrogenase	Chromosome	1483373	1484587	+	7.97103	8.44491	8.17571	8.06158	8.45598	7.67567
CCNA_03009	6.17326	6.1069	6.23961	-0.13271	-1.33663	0.227978	0.860124	-1.09635		protein_coding	nicotinate-nucleotide pyrophosphorylase	Chromosome	3163060	3163908	+	6.38764	6.17929	6.15191	6.1351	6.00582	6.1798
CCNA_02335	6.1895	6.12315	6.25585	-0.132704	-1.61281	0.15597	0.860124	-1.09635		protein_coding	inositol monophosphatase family protein	Chromosome	2475998	2476834	+	6.29795	6.31027	6.15932	6.1798	6.12461	6.06502
CCNA_00968	6.79313	6.72678	6.85948	-0.132695	-0.912691	0.395271	0.866975	-1.09634		protein_coding	gluconate kinase	Chromosome	1042164	1043663	+	7.01879	6.60105	6.95859	6.85799	6.54407	6.77829
CCNA_01252	8.2294	8.16306	8.29574	-0.132681	-1.55887	0.168111	0.860124	-1.09633		protein_coding	soluble lytic murein transglycosylase	Chromosome	1379181	1381280	-	8.31427	8.3834	8.18956	8.20124	8.18638	8.10156
CCNA_02758	7.03111	6.9648	7.09742	-0.13262	-0.344557	0.741735	0.950802	-1.09628		protein_coding	hypothetical protein	Chromosome	2921763	2922152	+	7.14074	7.65852	6.49299	6.76664	7.61348	6.51428
CCNA_02077	8.10216	8.03604	8.16829	-0.132255	-0.615429	0.560016	0.899201	-1.09601		protein_coding	5'(3')-nucleotidase_polyphosphatase SurE	Chromosome	2227639	2228430	-	8.27447	7.82046	8.40994	8.39258	7.79257	7.92295
CCNA_01905	4.75501	4.68905	4.82096	-0.131907	-1.22752	0.263877	0.860124	-1.09574		protein_coding	urea carboxylase	Chromosome	2046899	2050522	+	4.6676	5.01819	4.77709	4.71325	4.68627	4.66764
CCNA_00135	5.99117	5.92537	6.05696	-0.131596	-1.12609	0.301531	0.861872	-1.0955		protein_coding	trypsin-like peptidase	Chromosome	144443	145276	+	6.17089	6.12386	5.87614	5.81764	5.88544	6.07303
CCNA_01221	6.90627	6.84074	6.9718	-0.131061	-0.981079	0.363018	0.866975	-1.0951		protein_coding	acyl carrier protein	Chromosome	1347735	1347995	-	6.91881	6.8485	7.14809	7.037	6.83624	6.64897
CCNA_00972	1.71968	1.65437	1.785	-0.130624	-0.791835	0.45747	0.873484	-1.09477		protein_coding	hypothetical protein	Chromosome	1050224	1050370	+	1.77422	2.05533	1.52544	1.54797	1.87281	1.54234
CCNA_03644	6.16456	6.09931	6.22981	-0.130501	-1.61914	0.154601	0.860124	-1.09467	sdhC	protein_coding	succinate dehydrogenase cytochrome B-556 subunit	Chromosome	3803238	3803645	-	6.30722	6.20372	6.1785	6.08078	6.04432	6.17283
CCNA_01697	2.99371	2.92856	3.05887	-0.130311	-1.58786	0.16148	0.860124	-1.09453		protein_coding	putative poly-gamma-glutamate capsule biosynthesis protein	Chromosome	1828520	1829644	+	3.12627	3.07133	2.979	2.8837	2.89522	3.00675
CCNA_03677	5.76917	5.70404	5.8343	-0.130261	-1.34427	0.225633	0.860124	-1.09449		protein_coding	CoA-transferase family III protein	Chromosome	3836597	3837808	-	5.90884	5.70351	5.89056	5.81188	5.68104	5.61921
CCNA_02892	2.17695	2.11187	2.24203	-0.13016	-0.939134	0.382548	0.866975	-1.09442		protein_coding	hypothetical protein	Chromosome	3040024	3040320	+	2.27232	2.15701	2.29677	2.3786	2.07676	1.88025
CCNA_01108	5.94576	5.88072	6.01081	-0.130091	-1.65406	0.147253	0.860124	-1.09436		protein_coding	nucleoside-diphosphate-sugar epimerase	Chromosome	1212651	1213511	-	6.08965	5.96578	5.97699	5.90668	5.81889	5.91658
CCNA_03544	5.56501	5.50015	5.62987	-0.129718	-0.771585	0.468541	0.876484	-1.09408		protein_coding	nicotinate-nucleotide adenylyltransferase	Chromosome	3701306	3701956	+	5.75131	5.30476	5.83353	5.68007	5.33431	5.48607
CCNA_01218	6.96225	6.89742	7.02709	-0.129665	-0.875784	0.413559	0.866975	-1.09404		protein_coding	sphingosine kinase_diacylglycerol kinase-related protein	Chromosome	1344578	1345570	+	7.12443	6.83971	7.11713	7.16789	6.75345	6.77092
CCNA_00299	6.42913	6.36435	6.4939	-0.129555	-0.600098	0.569562	0.900758	-1.09396		protein_coding	phosphoribosylamine--glycine ligase	Chromosome	312678	313961	+	6.67489	6.0637	6.74312	6.61823	6.1446	6.33022
CCNA_02623	11.2666	11.2018	11.3313	-0.129477	-1.40225	0.208539	0.860124	-1.0939	ftsZ	protein_coding	cell division protein FtsZ	Chromosome	2771579	2773105	-	11.2894	11.3827	11.3219	11.3105	11.2339	11.0612
CCNA_03948	1.92766	1.86304	1.99229	-0.129245	-0.937997	0.383089	0.866975	-1.09372		protein_coding	hypothetical protein	Chromosome	1486209	1486346	+	1.90731	2.20893	1.86062	1.75399	2.06881	1.76632
CCNA_00602	6.87125	6.80668	6.93583	-0.129154	-1.28369	0.24482	0.860124	-1.09365		protein_coding	von Willebrand factor type A domain protein	Chromosome	637845	639158	+	7.05965	6.81329	6.93455	6.9227	6.72118	6.77615
CCNA_02848	8.01804	7.95363	8.08245	-0.12882	-1.02363	0.344015	0.866975	-1.0934		protein_coding	heme chaperone-apocytochrome heme-lyase	Chromosome	3000851	3002833	-	8.26581	7.88244	8.0991	8.09242	7.92158	7.84689
CCNA_03724	4.03657	3.97218	4.10096	-0.128775	-1.38371	0.213876	0.860124	-1.09336		protein_coding	conserved hypothetical protein	Chromosome	3891918	3892646	+	4.11676	4.15496	4.03115	4.11429	3.89735	3.90491
CCNA_02815	8.85935	8.79509	8.92361	-0.128517	-1.11126	0.307399	0.861872	-1.09317		protein_coding	ice nucleation protein	Chromosome	2971567	2973531	-	9.03872	9.03418	8.69793	8.75163	8.85729	8.77637
CCNA_02210	6.43311	6.36887	6.49734	-0.128469	-0.882346	0.410262	0.866975	-1.09313		protein_coding	dihydrofolate reductase	Chromosome	2357949	2358464	+	6.57438	6.30133	6.61631	6.62199	6.26686	6.21777
CCNA_01308	9.2471	9.18294	9.31126	-0.128318	-0.966888	0.369537	0.866975	-1.09302	rplW	protein_coding	LSU ribosomal protein L23P	Chromosome	1433070	1433366	+	9.2783	9.32362	9.33185	9.46589	9.05666	9.02627
CCNA_00356	5.69591	5.63207	5.75976	-0.12769	-1.3752	0.216364	0.860124	-1.09254		protein_coding	outer membrane protein	Chromosome	372638	373402	+	5.88913	5.71766	5.67249	5.65917	5.54516	5.69187
CCNA_03734	7.16829	7.10447	7.23212	-0.127652	-0.880322	0.411277	0.866975	-1.09251	nadE	protein_coding	glutamine-dependent NAD synthetase	Chromosome	3901941	3903977	-	7.11551	7.30963	7.27121	7.15171	7.33552	6.82617
CCNA_00422	6.10111	6.03735	6.16488	-0.127536	-1.05798	0.329259	0.863251	-1.09243		protein_coding	SDR pteridine reductase	Chromosome	432336	433088	-	6.36391	6.0837	6.04704	5.98398	5.94363	6.18443
CCNA_03666	7.62577	7.56201	7.68954	-0.127525	-0.25106	0.809825	0.960864	-1.09242		protein_coding	YnbE-like lipoprotein	Chromosome	3829099	3829284	+	7.64356	8.58727	6.83778	7.13272	8.30782	7.24549
CCNA_R0108	4.45213	4.3884	4.51587	-0.127467	-1.25603	0.254047	0.860124	-1.09237	CCNA_R0108	ncRNA	ncRNA	Chromosome	472905	472973	+	4.49786	4.63875	4.41099	4.43397	4.47553	4.2557
CCNA_01598	5.7218	5.65813	5.78546	-0.127333	-0.736951	0.487904	0.881127	-1.09227		protein_coding	pyridine nucleotide-disulfide oxidoreductase	Chromosome	1719348	1720859	+	5.84611	5.57586	5.93442	5.99127	5.47399	5.50913
CCNA_03535	4.7816	4.71797	4.84523	-0.127253	-0.609472	0.563714	0.899201	-1.09221		protein_coding	fatty acid desaturase	Chromosome	3694097	3695053	+	4.78757	5.2527	4.49541	4.58422	4.93822	4.63149
CCNA_02396	4.30436	4.24083	4.3679	-0.127077	-1.06573	0.326003	0.861872	-1.09208		protein_coding	GST _ metaxin-like protein	Chromosome	2538661	2539389	-	4.33412	4.31243	4.45716	4.28297	4.41413	4.02538
CCNA_00733	7.08414	7.02068	7.14761	-0.126936	-0.647834	0.540164	0.896639	-1.09197		protein_coding	GumN superfamily protein	Chromosome	790499	791437	+	7.12032	7.51325	6.80927	6.83912	7.20769	7.01522
CCNA_02431	5.64122	5.57775	5.70469	-0.126936	-0.986693	0.360465	0.866975	-1.09197		protein_coding	histidinol dehydrogenase	Chromosome	2571951	2573237	-	5.82215	5.51455	5.77737	5.73234	5.39753	5.60339
CCNA_03298	4.02519	3.96173	4.08865	-0.126924	-1.13076	0.299702	0.861872	-1.09196		protein_coding	TonB-dependent outer membrane receptor	Chromosome	3469206	3472583	-	4.13135	4.10885	4.02576	4.0033	4.12325	3.75864
CCNA_02986	6.89678	6.83336	6.96019	-0.126829	-0.705901	0.505717	0.887282	-1.09189		protein_coding	phage-related conserved hypothetical protein	Chromosome	3140496	3142415	-	7.11528	6.64479	7.12051	7.07832	6.6099	6.81188
CCNA_00800	7.81276	7.74936	7.87616	-0.126807	-0.633809	0.548702	0.899043	-1.09187	cydA	protein_coding	cytochrome bd-type quinol oxidase_2C subunit 1 cydA	Chromosome	864829	866391	+	7.77362	8.14887	7.706	7.51676	8.12759	7.60372
CCNA_03026	4.86661	4.80332	4.92991	-0.126594	-1.23324	0.261879	0.860124	-1.09171		protein_coding	two-component response regulator petR	Chromosome	3180781	3181482	+	5.10553	4.83914	4.84506	4.82353	4.72597	4.86044
CCNA_00136	7.3286	7.26533	7.39187	-0.126546	-0.946434	0.379092	0.866975	-1.09168		protein_coding	AmpG protein	Chromosome	145273	146952	-	7.41804	7.18416	7.57341	7.42742	7.11908	7.24947
EBG00001009116	0.68023	0.616984	0.743477	-0.126494	-1.31999	0.233157	0.860124	-1.09164	CC0734	sRNA	sRNA	Chromosome	665937	666031	-	0.690085	0.883658	0.656689	0.597796	0.547002	0.706153
CCNA_03722	11.625	11.5618	11.6882	-0.12643	-0.721345	0.496804	0.883149	-1.09159	gltB	protein_coding	glutamate synthase (NADPH) large chain GltB	Chromosome	3886784	3891310	+	11.7875	11.411	11.8661	11.8523	11.4112	11.4219
CCNA_00488	3.12016	3.05711	3.18321	-0.126094	-1.17884	0.281417	0.861872	-1.09133		protein_coding	amino acid efflux permease	Chromosome	506715	507341	-	3.13354	3.05926	3.35682	3.0437	2.97392	3.15372
CCNA_02560	6.27226	6.20923	6.3353	-0.126067	-1.07987	0.320129	0.861872	-1.09131	stpC	protein_coding	stalk cross-band protein StpC	Chromosome	2706854	2707492	-	6.43655	6.15161	6.41773	6.34766	6.08822	6.1918
CCNA_03763	4.51659	4.45357	4.57961	-0.126032	-1.07774	0.321008	0.861872	-1.09129		protein_coding	deacetylase	Chromosome	3931762	3932676	-	4.47803	4.81302	4.44777	4.43183	4.49937	4.42952
CCNA_02388	6.73261	6.66963	6.79559	-0.125964	-0.833641	0.435202	0.867616	-1.09124		protein_coding	ribose 5-phosphate isomerase	Chromosome	2532165	2532848	-	6.89496	6.51307	6.97874	6.83953	6.53689	6.63247
CCNA_02946	4.6689	4.60596	4.73183	-0.125872	-1.21835	0.267106	0.860124	-1.09117		protein_coding	spsF-related cytidylyltransferase	Chromosome	3106845	3107561	+	4.718	4.86827	4.60923	4.67754	4.65874	4.48159
CCNA_03273	4.21773	4.15491	4.28054	-0.125628	-1.04006	0.33689	0.866975	-1.09098		protein_coding	conserved hypothetical protein	Chromosome	3540642	3541286	-	4.43751	4.05516	4.34896	4.11429	4.10004	4.25041
CCNA_00637	7.50666	7.44386	7.56946	-0.125601	-0.750493	0.480269	0.877599	-1.09096		protein_coding	tetratricopeptide repeat family protein	Chromosome	684440	687454	-	7.69372	7.27024	7.74443	7.6797	7.30878	7.34311
CCNA_00633	2.9452	2.88247	3.00792	-0.12545	-1.01526	0.347689	0.866975	-1.09085	cheBII	protein_coding	receiver domain-glutamate methylesterase CheBII	Chromosome	679391	680467	+	3.09313	2.91488	3.01576	2.64577	3.01172	2.98993
CCNA_03104	6.70164	6.63892	6.76437	-0.125449	-0.834136	0.434943	0.867616	-1.09085		protein_coding	3-dehydroquinate synthase	Chromosome	3254540	3255652	+	6.93734	6.52519	6.83058	6.80809	6.42267	6.686
CCNA_03700	5.89205	5.82943	5.95467	-0.125237	-0.956204	0.374505	0.866975	-1.09069		protein_coding	large-conductance mechanosensitive channel	Chromosome	3868697	3869116	-	5.93662	5.82375	6.10363	6.05318	5.67777	5.75733
CCNA_01105	5.9076	5.845	5.9702	-0.1252	-1.47451	0.188886	0.860124	-1.09066		protein_coding	alpha_beta hydrolase family protein	Chromosome	1211168	1212040	+	5.97048	5.93087	6.00925	5.96189	5.76212	5.81099
CCNA_00160	5.39527	5.3329	5.45764	-0.124741	-0.853198	0.425058	0.866975	-1.09031		protein_coding	methyl-accepting chemotaxis protein	Chromosome	169387	170526	+	5.58707	5.26239	5.52346	5.58883	5.20614	5.20372
CCNA_00892	8.8136	8.75146	8.87574	-0.124283	-1.24924	0.25636	0.860124	-1.08997	ptsP	protein_coding	phosphoenolpyruvate-protein phosphotransferase PtsP	Chromosome	970314	972578	+	8.98414	8.74176	8.90133	8.81677	8.6376	8.80001
CCNA_01354	4.52203	4.46004	4.58402	-0.123976	-1.41269	0.205589	0.860124	-1.08973	idhA	protein_coding	myo-inositol 2-dehydrogenase IdhA	Chromosome	1468212	1469198	-	4.56118	4.54951	4.64135	4.57455	4.45128	4.35429
CCNA_03900	6.17569	6.11371	6.23766	-0.123948	-1.28389	0.244755	0.860124	-1.08971		protein_coding	conserved hypothetical protein	Chromosome	2684051	2684416	+	6.29795	6.33594	6.07909	6.13575	6.15449	6.05089
CCNA_02995	4.67049	4.60858	4.73241	-0.123829	-0.861998	0.42055	0.866975	-1.08962		protein_coding	glutathione S-transferase	Chromosome	3150659	3151312	+	4.63853	4.97493	4.58375	4.44251	4.79021	4.59301
CCNA_03055	1.59989	1.53801	1.66176	-0.123754	-0.81873	0.443053	0.868629	-1.08957		protein_coding	AraC-family transcriptional regulator	Chromosome	3208375	3209055	-	1.62758	1.67769	1.68002	1.34445	1.87281	1.39678
CCNA_02552	5.88416	5.8224	5.94593	-0.123527	-0.868893	0.417043	0.866975	-1.0894	clpS	protein_coding	ATP-dependent Clp protease adaptor protein ClpS	Chromosome	2699457	2699786	+	5.81086	6.18671	5.84021	5.85567	5.97533	5.6362
CCNA_02281	6.25155	6.18987	6.31323	-0.123359	-0.9716	0.367362	0.866975	-1.08927		protein_coding	membrane alanine aminopeptidase	Chromosome	2430959	2432740	+	6.28822	6.19179	6.45969	6.40555	6.11065	6.05343
CCNA_00066	4.85201	4.79033	4.91368	-0.123351	-1.49297	0.184145	0.860124	-1.08926		protein_coding	Rieske (2Fe-2S) domain protein	Chromosome	69120	69488	-	4.93101	4.89228	4.91775	4.68296	4.80464	4.8834
CCNA_02407	5.66466	5.60317	5.72614	-0.122976	-1.13671	0.297386	0.861872	-1.08898		protein_coding	hydrolase_2C nudix family	Chromosome	2549896	2550660	-	5.75897	5.79734	5.62212	5.69978	5.68883	5.42089
CCNA_R0090	3.89937	3.83797	3.96078	-0.12281	-0.708749	0.504065	0.887282	-1.08885	CCNA_R0090	tRNA	tRNA	Chromosome	3882765	3882851	-	4.21591	3.77665	3.88978	4.07367	3.56023	3.88002
CCNA_03738	6.17458	6.11338	6.23578	-0.122395	-1.07141	0.323631	0.861872	-1.08854		protein_coding	hybrid histidine kinase_receiver domain protein	Chromosome	3907410	3909197	+	6.24318	6.14115	6.323	6.28022	5.92724	6.13268
CCNA_01392	3.80671	3.74567	3.86776	-0.122095	-1.06384	0.326793	0.861872	-1.08831		protein_coding	glycosyltransferase involved in cell wall biogenesis	Chromosome	1510305	1510772	+	4.026	3.8509	3.72639	3.80248	3.59384	3.84068
CCNA_02111	6.52616	6.46514	6.58718	-0.12204	-0.863804	0.419629	0.866975	-1.08827		protein_coding	pilF-related tetratricopeptide repeat protein	Chromosome	2260760	2261314	-	6.56333	6.79187	6.40635	6.49749	6.63265	6.2653
CCNA_01323	11.3599	11.299	11.4208	-0.121818	-1.44353	0.197096	0.860124	-1.08811	rpsE	protein_coding	SSU ribosomal protein S5P	Chromosome	1439421	1440026	+	11.412	11.4175	11.4328	11.4104	11.2936	11.1928
CCNA_02982	4.0528	3.99196	4.11365	-0.121683	-1.30615	0.237545	0.860124	-1.088		protein_coding	porin	Chromosome	3137112	3138284	+	4.25306	4.05313	4.03474	4.06816	3.96955	3.93818
CCNA_02511	5.40979	5.34895	5.47063	-0.12168	-0.692518	0.513526	0.889321	-1.088	hfsC	protein_coding	polysaccharide polymerase hfsC	Chromosome	2661300	2662568	-	5.49912	5.23224	5.68053	5.65825	5.16945	5.21914
CCNA_03124	5.5811	5.52038	5.64181	-0.121426	-0.620936	0.556611	0.899201	-1.08781		protein_coding	NAD_mycothiol-dependent formaldehyde dehydrogenase	Chromosome	3269898	3270998	+	5.623	5.97706	5.32537	5.40784	5.78109	5.37222
CCNA_01664	3.17958	3.11902	3.24013	-0.121114	-0.796651	0.454864	0.872369	-1.08757		protein_coding	potassium-transporting ATPase B chain	Chromosome	1784375	1786435	+	3.00478	3.56813	3.14749	3.08789	3.15372	3.11545
CCNA_01555	5.52272	5.46216	5.58327	-0.121104	-0.715062	0.500417	0.885319	-1.08757	uxaA	protein_coding	altronate dehydratase	Chromosome	1670626	1672134	-	5.60286	5.807	5.33994	5.56753	5.63267	5.18629
CCNA_02664	5.495	5.43445	5.55554	-0.121087	-1.08088	0.319713	0.861872	-1.08755	fliX	protein_coding	flagellar assembly regulator FliX	Chromosome	2818096	2818530	-	5.63008	5.69443	5.34212	5.38034	5.46114	5.46188
CCNA_00069	5.55791	5.49743	5.61839	-0.120964	-1.01702	0.346913	0.866975	-1.08746		protein_coding	O-sialoglycoprotein endopeptidase	Chromosome	70801	71904	-	5.75485	5.48478	5.61555	5.63424	5.3168	5.54124
CCNA_01783	4.79354	4.73315	4.85393	-0.120773	-1.39686	0.210077	0.860124	-1.08732	hdaA	protein_coding	chromosome replication regulator protein HdaA	Chromosome	1911358	1912050	-	4.92892	4.91144	4.72142	4.74637	4.71073	4.74236
CCNA_00785	4.31606	4.25573	4.37638	-0.12065	-1.04139	0.336321	0.866975	-1.08722		protein_coding	tRNA methyltransferase_FAD-dependent oxidoreductase MnmC	Chromosome	848157	849932	-	4.48656	4.40437	4.23821	4.43611	4.13281	4.19827
CCNA_01758	7.26139	7.20125	7.32153	-0.120278	-1.53899	0.172805	0.860124	-1.08694	pdxA	protein_coding	4-hydroxythreonine-4-phosphate dehydrogenase	Chromosome	1884593	1885594	-	7.37061	7.27916	7.31483	7.26701	7.12532	7.21143
CCNA_00345	4.96284	4.90271	5.02297	-0.120261	-1.62191	0.154007	0.860124	-1.08693		protein_coding	alpha_beta family hydrolase	Chromosome	359343	360176	-	4.98019	5.07425	5.01447	4.87488	4.95556	4.87769
CCNA_00366	6.54568	6.48556	6.6058	-0.12024	-1.40081	0.208949	0.860124	-1.08692		protein_coding	phosphonates transport ATP-binding protein phnC	Chromosome	383009	383803	+	6.59393	6.60001	6.62347	6.61634	6.42734	6.41301
CCNA_02171	8.19571	8.13582	8.25561	-0.119783	-1.6077	0.157084	0.860124	-1.08657		protein_coding	nucleoside permease nupC	Chromosome	2323300	2324580	-	8.2129	8.28856	8.26536	8.1848	8.14753	8.07513
CCNA_00529	4.39666	4.33693	4.45639	-0.119465	-1.21722	0.267506	0.860718	-1.08633		protein_coding	conserved hypothetical protein	Chromosome	541695	542231	+	4.45211	4.54807	4.36898	4.19227	4.41099	4.40752
CCNA_03698	2.13232	2.07259	2.19205	-0.119459	-0.770232	0.469288	0.876484	-1.08633		protein_coding	putative thiol-disulfide oxidoreductase	Chromosome	3865250	3865684	+	2.21868	2.10315	2.25433	2.31496	1.74898	2.15385
CCNA_00277	7.40289	7.34317	7.4626	-0.119425	-0.668624	0.527663	0.894155	-1.0863		protein_coding	succinyl-diaminopimelate desuccinylase	Chromosome	290161	291321	+	7.58747	7.1354	7.66493	7.57517	7.15048	7.30387
CCNA_00143	6.0385	5.97884	6.09816	-0.119324	-1.1092	0.30822	0.861872	-1.08623		protein_coding	ribosomal RNA small subunit methyltransferase I	Chromosome	154912	155784	-	6.13016	6.2151	5.94923	6.10316	5.96947	5.86389
CCNA_00559	6.75813	6.69848	6.81778	-0.119306	-0.654119	0.536365	0.896089	-1.08621		protein_coding	homoserine O-acetyltransferase	Chromosome	574589	575737	-	6.98129	6.4889	6.98316	6.9439	6.48558	6.66595
CCNA_02701	5.57621	5.51662	5.63579	-0.11917	-1.22536	0.264633	0.860124	-1.08611		protein_coding	xanthine dehydrogenase large subunit	Chromosome	2854982	2857321	-	5.49631	5.79492	5.61615	5.53199	5.52134	5.49653
CCNA_01448	8.61654	8.55715	8.67592	-0.118766	-0.92162	0.390939	0.866975	-1.08581	glpX	protein_coding	fructose-1_2C6-bisphosphatase_2C class II	Chromosome	1560867	1561820	+	8.73667	8.4825	8.80859	8.74679	8.45379	8.47088
CCNA_01474	0.577605	0.518267	0.636942	-0.118675	-0.581787	0.581089	0.903659	-1.08574	ccoS	protein_coding	cytochrome cbb3 oxidase maturation protein ccoS	Chromosome	1582301	1582468	+	0.17445	0.954892	0.781484	0.503065	0.452444	0.599293
CCNA_03245	5.72723	5.66799	5.78648	-0.118491	-0.495232	0.637378	0.922338	-1.0856		protein_coding	beta alanine-pyruvate transaminase	Chromosome	3411015	3412343	+	5.75072	6.2358	5.3729	5.5027	5.94851	5.55274
CCNA_03625	4.71102	4.65188	4.77016	-0.118284	-1.12051	0.303728	0.861872	-1.08544	cztR	protein_coding	transcriptional regulator CztR	Chromosome	3780304	3781209	+	4.88009	4.86017	4.57022	4.65752	4.62256	4.67555
CCNA_02876	3.38972	3.33061	3.44882	-0.118209	-0.712245	0.502043	0.886342	-1.08539		protein_coding	very short patch repair (Vsr) endonuclease	Chromosome	3025889	3026329	+	3.59474	3.53945	3.21227	3.57688	3.34681	3.06815
CCNA_03578	7.46092	7.40196	7.51989	-0.117929	-0.702569	0.507654	0.887463	-1.08518		protein_coding	ATP-dependent DNA helicase recQ	Chromosome	3735005	3736852	+	7.66502	7.21146	7.68318	7.55637	7.17891	7.4706
CCNA_01979	7.67029	7.61144	7.72914	-0.117707	-1.2433	0.258397	0.860124	-1.08501	lexA	protein_coding	LexA repressor	Chromosome	2123444	2124148	+	7.78837	7.73023	7.66883	7.75529	7.57823	7.50079
CCNA_03478	2.4391	2.38025	2.49795	-0.117697	-1.06976	0.324321	0.861872	-1.085	ftrA	protein_coding	AraC-family transcription regulator FtrA	Chromosome	3641744	3642703	+	2.49733	2.61844	2.37808	2.24838	2.53464	2.35774
CCNA_03227	8.73838	8.67963	8.79713	-0.117496	-0.874082	0.414418	0.866975	-1.08485		protein_coding	TonB-dependent receptor	Chromosome	3389735	3392125	-	8.81437	8.61374	8.96328	8.88674	8.59362	8.55853
CCNA_03621	3.49741	3.43874	3.55608	-0.117344	-0.552834	0.599593	0.912963	-1.08474		protein_coding	AraC-family transcriptional regulator	Chromosome	3776537	3777382	-	3.6641	3.75436	3.24979	3.0493	3.57433	3.69259
CCNA_02130	7.73576	7.67718	7.79434	-0.117168	-0.921237	0.391125	0.866975	-1.0846		protein_coding	pyruvate kinase	Chromosome	2283929	2285359	-	7.8481	7.61795	7.91699	7.86411	7.52331	7.6441
CCNA_01640	4.25311	4.19455	4.31168	-0.117136	-1.28523	0.244315	0.860124	-1.08458		protein_coding	quinone oxidoreductase	Chromosome	1760990	1761952	+	4.2447	4.2988	4.39154	4.31353	4.17228	4.09782
CCNA_02964	8.18099	8.1225	8.23948	-0.116979	-0.930424	0.386704	0.866975	-1.08446		protein_coding	thioredoxin-disulfide reductase	Chromosome	3119851	3120858	+	8.27046	8.11671	8.33128	8.35352	8.02685	7.98714
CCNA_01512	4.47015	4.41167	4.52864	-0.116968	-0.959521	0.372957	0.866975	-1.08445		protein_coding	IS200-like transposase	Chromosome	1621899	1622564	+	4.57592	4.599	4.41099	4.18973	4.5502	4.49507
CCNA_00627	1.8901	1.8317	1.94851	-0.116811	-0.763375	0.473082	0.876484	-1.08434		protein_coding	hypothetical protein	Chromosome	672921	673382	-	2.02135	2.05533	1.76884	1.68374	1.68803	2.12332
CCNA_02201	3.97127	3.91297	4.02957	-0.116599	-1.22332	0.26535	0.860124	-1.08418		protein_coding	nucleoside 2-deoxyribosyltransferase	Chromosome	2349785	2350345	-	4.00239	3.94793	4.13839	4.02903	3.89286	3.81703
CCNA_00181	2.81822	2.76004	2.87639	-0.116349	-0.960603	0.372453	0.866975	-1.08399		protein_coding	type II secretion pathway protein M	Chromosome	194951	195427	+	2.9233	3.05116	2.65472	2.66778	2.80721	2.80514
CCNA_01151	4.75845	4.70029	4.81661	-0.116325	-1.30626	0.237508	0.860124	-1.08397		protein_coding	DeoR-family transcriptional regulator	Chromosome	1254720	1255703	+	4.95581	4.75931	4.73472	4.73772	4.68627	4.67686
CCNA_02398	4.92489	4.86674	4.98303	-0.116289	-1.31151	0.235835	0.860124	-1.08394		protein_coding	endo-1_2C4-beta-xylanase	Chromosome	2540198	2541193	-	5.04711	4.89115	5.01084	4.93961	4.89954	4.76107
CCNA_01507	4.17702	4.1189	4.23514	-0.116245	-1.28379	0.244788	0.860124	-1.08391		protein_coding	cystine transport system permease protein	Chromosome	1617542	1618201	-	4.19523	4.20513	4.30508	4.23955	4.00954	4.1076
CCNA_02307	7.31252	7.25441	7.37063	-0.116217	-0.725443	0.494456	0.883149	-1.08389		protein_coding	cyclohexadienyl dehydrogenase	Chromosome	2452412	2453350	+	7.42841	7.09335	7.59012	7.4643	7.10967	7.18926
CCNA_01820	9.16413	9.10602	9.22223	-0.116206	-1.14953	0.292447	0.861872	-1.08388		protein_coding	GTP-binding protein hflX	Chromosome	1946223	1947563	+	9.23521	9.37378	9.05769	9.10194	9.14493	9.0712
CCNA_01288	6.42347	6.36549	6.48146	-0.11597	-0.926523	0.388576	0.866975	-1.0837		protein_coding	multidrug resistance transporter_2C Bcr family	Chromosome	1414050	1415267	+	6.63546	6.27069	6.53823	6.51226	6.30456	6.27964
CCNA_03003	6.53482	6.47695	6.59268	-0.115733	-1.29633	0.240701	0.860124	-1.08353		protein_coding	two component sensor histidine kinase	Chromosome	3156484	3158154	+	6.65168	6.67807	6.4483	6.48928	6.46605	6.47553
CCNA_00023	5.95573	5.89788	6.01358	-0.115707	-1.0912	0.315486	0.861872	-1.08351		protein_coding	putative periplasmic protein	Chromosome	23742	24074	+	5.98812	6.18301	5.86963	5.85168	5.98908	5.85288
CCNA_02152	6.96203	6.90421	7.01984	-0.115631	-1.07278	0.323061	0.861872	-1.08345		protein_coding	phosphoglycerate mutase	Chromosome	2308548	2309207	-	7.15687	6.88828	7.01438	7.0264	6.78168	6.90456
CCNA_00094	7.6098	7.55204	7.66755	-0.115513	-1.49825	0.18281	0.860124	-1.08336	hfsJ	protein_coding	WecG_TagA-family glycosyltransferase HfsJ	Chromosome	105310	106230	-	7.73221	7.68217	7.58829	7.58941	7.52513	7.54159
CCNA_02723	4.83201	4.77426	4.88977	-0.11551	-0.657471	0.534347	0.894611	-1.08336		protein_coding	PAS domain protein	Chromosome	2885831	2886376	+	4.91529	5.16904	4.58497	4.75667	4.97588	4.59022
CCNA_01281	6.04304	5.98531	6.10077	-0.115459	-0.99987	0.354526	0.866975	-1.08332	glpK	protein_coding	glycerol kinase	Chromosome	1407064	1408554	+	6.20232	5.92312	6.17687	6.13378	5.93764	5.88451
CCNA_00639	6.32739	6.2698	6.38499	-0.115189	-0.503493	0.631882	0.920777	-1.08312		protein_coding	heme:hemopexin-binding protein	Chromosome	690126	691751	-	6.50606	5.97224	6.67666	6.6102	6.14223	6.05696
CCNA_03463	7.64722	7.58973	7.70471	-0.114979	-1.42598	0.20189	0.860124	-1.08296		protein_coding	glycine cleavage system protein P_2C N-terminal domain	Chromosome	3626273	3627619	-	7.63686	7.73023	7.74702	7.67179	7.57086	7.52654
CCNA_00151	4.97728	4.91988	5.03467	-0.114786	-0.581603	0.581205	0.903659	-1.08281		protein_coding	ribonuclease PH	Chromosome	160464	161180	-	5.18022	4.61832	5.30547	5.05402	4.73604	4.96958
CCNA_01334	6.6053	6.54794	6.66266	-0.11472	-0.582275	0.58078	0.903659	-1.08277		protein_coding	ABC2-family membrane transporter	Chromosome	1446891	1447721	-	6.49059	7.08345	6.41394	6.36122	6.6454	6.6372
CCNA_01153	4.97308	4.91576	5.0304	-0.114639	-0.855443	0.423904	0.866975	-1.0827		protein_coding	chromate transport protein	Chromosome	1256537	1257817	+	5.13025	4.85669	5.10426	5.05124	4.68627	5.00978
CCNA_03475	5.97888	5.92157	6.03619	-0.114621	-0.527783	0.61587	0.92061	-1.08269		protein_coding	homoserine kinase	Chromosome	3639847	3640800	+	6.18669	5.62105	6.30083	6.18235	5.66465	5.91769
CCNA_01071	6.48849	6.43119	6.5458	-0.114609	-1.26289	0.25173	0.860124	-1.08268		protein_coding	alpha-ketoglutarate permease	Chromosome	1177299	1178732	-	6.53241	6.50493	6.60006	6.55667	6.42306	6.31384
CCNA_R0117	6.9895	6.93246	7.04654	-0.11408	-0.933581	0.385194	0.866975	-1.08228	CCNA_R0117	ncRNA	ncRNA	Chromosome	772628	773769	+	7.05056	7.19638	6.89267	7.03876	7.0097	6.74891
CCNA_00329	4.97253	4.91564	5.02942	-0.113779	-1.29753	0.240315	0.860124	-1.08206		protein_coding	ribosomal-protein-alanine acetyltransferase	Chromosome	341277	341825	+	5.10183	4.93255	5.05389	5.00877	4.89167	4.84649
CCNA_02685	2.68886	2.63202	2.74571	-0.113693	-0.70886	0.504001	0.887282	-1.08199		protein_coding	conserved hypothetical membrane protein	Chromosome	2838473	2838880	+	3.05538	2.61844	2.56331	2.53042	2.54613	2.81949
CCNA_02341	9.21323	9.15641	9.27004	-0.113629	-0.508137	0.628803	0.920777	-1.08195		protein_coding	small heat shock protein	Chromosome	2480879	2481337	+	8.99278	9.49015	9.3272	9.3248	9.42897	8.71547
CCNA_03809	5.48055	5.42375	5.53735	-0.113597	-0.959778	0.372837	0.866975	-1.08192		protein_coding	organic solvent resistance transport system permease	Chromosome	3973202	3974011	+	5.60351	5.39477	5.61375	5.38809	5.27424	5.60891
CCNA_03102	4.87344	4.81667	4.93021	-0.113541	-0.889993	0.406445	0.866975	-1.08188		protein_coding	hypothetical protein	Chromosome	3252367	3253851	-	5.00515	5.11272	4.67276	4.7686	4.86324	4.81818
CCNA_01307	10.6191	10.5625	10.6757	-0.113278	-1.05395	0.330964	0.86387	-1.08168	rplD	protein_coding	LSU ribosomal protein L1E-L4P	Chromosome	1432432	1433070	+	10.6416	10.7081	10.6775	10.7462	10.55	10.3912
CCNA_01168	3.62309	3.56651	3.67967	-0.113164	-0.987484	0.360105	0.866975	-1.0816		protein_coding	3-ketoacyl-CoA thiolase	Chromosome	1286584	1287783	-	3.62598	3.8509	3.56213	3.41719	3.62127	3.66106
CCNA_01226	5.8554	5.79889	5.9119	-0.113019	-1.24313	0.258456	0.860124	-1.08149		protein_coding	conserved hypothetical protein	Chromosome	1353186	1353818	-	5.99561	5.81001	5.9301	5.90282	5.72784	5.766
CCNA_03675	8.69263	8.63619	8.74908	-0.112888	-0.794058	0.456266	0.872995	-1.08139		protein_coding	PAS-family sensor histidine kinase	Chromosome	3834296	3836134	+	8.78093	8.96961	8.4967	8.5156	8.77199	8.62098
CCNA_02086	7.68825	7.63182	7.74467	-0.112851	-0.585398	0.578805	0.903659	-1.08136	ftsN	protein_coding	cell division protein FtsN	Chromosome	2235387	2236187	-	7.7143	7.97196	7.54776	7.58194	7.98101	7.33251
CCNA_03407	7.32532	7.26894	7.38171	-0.112772	-1.16595	0.286224	0.861872	-1.0813		protein_coding	sodium export permease protein	Chromosome	3574358	3575788	-	7.39442	7.27764	7.47306	7.39893	7.21333	7.19455
CCNA_00685	5.04791	4.99154	5.10427	-0.11273	-1.04964	0.332796	0.864084	-1.08127		protein_coding	RNA polymerase sigma factor	Chromosome	741108	741725	-	5.26617	5.00251	5.04414	5.11134	4.88942	4.97387
CCNA_00919	7.37961	7.32327	7.43595	-0.112683	-1.2803	0.245936	0.860124	-1.08124		protein_coding	hypothetical protein	Chromosome	996243	996467	+	7.51283	7.46716	7.32786	7.37989	7.23834	7.35157
CCNA_03484	6.49286	6.43653	6.54919	-0.112661	-0.855307	0.423974	0.866975	-1.08122		protein_coding	NfeD-related membrane protease regulator	Chromosome	3646621	3647085	-	6.53926	6.76456	6.34375	6.29267	6.50485	6.51207
CCNA_00788	6.39925	6.34296	6.45554	-0.112583	-0.858714	0.422228	0.866975	-1.08116		protein_coding	transporter_2C major facilitator superfamily	Chromosome	851554	852870	+	6.52862	6.61521	6.2228	6.23857	6.48707	6.30324
CCNA_03413	7.02777	6.97159	7.08395	-0.112364	-0.927219	0.388242	0.866975	-1.081		protein_coding	NAD(P) transhydrogenase alpha subunit-related protein	Chromosome	3580852	3581187	-	7.12374	6.90187	7.22624	7.13206	6.91564	6.86705
CCNA_02483	5.09182	5.03573	5.14791	-0.112175	-1.56265	0.167233	0.860124	-1.08086		protein_coding	4-coumarate--CoA ligase	Chromosome	2630222	2631712	-	5.1907	5.15304	5.09999	5.00589	5.05243	5.04888
CCNA_03538	4.38437	4.32842	4.44031	-0.11189	-1.02917	0.341599	0.866975	-1.08064		protein_coding	NADH-ubiquinone oxidoreductase	Chromosome	3696150	3697019	-	4.63598	4.28505	4.39991	4.37946	4.29997	4.30584
CCNA_01568	7.41895	7.36311	7.47479	-0.11168	-1.34902	0.224186	0.860124	-1.08049		protein_coding	Kef-type K+ transport system	Chromosome	1684807	1686171	+	7.47473	7.41384	7.53578	7.45167	7.35219	7.28546
CCNA_03191	4.32821	4.27244	4.38398	-0.111544	-1.06384	0.326795	0.861872	-1.08038		protein_coding	PAS-family GGDEF_EAL family protein	Chromosome	3351427	3353673	-	4.44337	4.25007	4.4585	4.42108	4.20347	4.19277
CCNA_01007	2.26709	2.21132	2.32286	-0.111533	-0.729435	0.492176	0.883149	-1.08038		protein_coding	hypothetical protein	Chromosome	1086496	1086663	-	2.43402	2.23778	2.29677	2.18876	1.94404	2.50117
CCNA_01155	10.138	10.0825	10.1935	-0.110926	-0.675658	0.523476	0.892499	-1.07992		protein_coding	TonB-dependent outer membrane receptor	Chromosome	1258877	1261810	+	10.2503	9.92103	10.409	10.3079	10.0393	9.90041
CCNA_02939	2.7042	2.64875	2.75965	-0.110897	-0.993938	0.357189	0.866975	-1.0799		protein_coding	conserved hypothetical protein	Chromosome	3099431	3099787	+	2.93997	2.62937	2.70961	2.53841	2.66159	2.74625
CCNA_03044	5.81847	5.76316	5.87379	-0.110635	-1.2704	0.249216	0.860124	-1.0797		protein_coding	CpaC-related secretion pathway protein	Chromosome	3199019	3199450	+	5.96997	5.83027	5.82112	5.76587	5.67712	5.84647
CCNA_03389	5.20945	5.15425	5.26465	-0.110401	-0.474419	0.651336	0.925194	-1.07953		protein_coding	ABC transporter ATP-binding cassette domain protein	Chromosome	3561988	3562923	-	5.32049	5.68464	4.78882	5.08024	5.34996	5.03255
CCNA_03887	7.51188	7.4567	7.56707	-0.110367	-1.07102	0.323795	0.861872	-1.0795		protein_coding	conserved hypothetical protein	Chromosome	635047	635673	+	7.68679	7.54516	7.46925	7.5669	7.48557	7.31763
CCNA_00024	5.69424	5.63939	5.7491	-0.109712	-0.878558	0.412163	0.866975	-1.07901		protein_coding	uroporphyrin-III C-methyltransferase_Precorrin-2 dehydrogenase_Sirohydrochlorin ferrochelatase	Chromosome	24091	24981	+	5.76366	5.94242	5.54122	5.61172	5.75656	5.54988
CCNA_01001	6.19754	6.14294	6.25213	-0.109191	-1.00702	0.351338	0.866975	-1.07862		protein_coding	ribokinase	Chromosome	1083029	1083940	-	6.411	6.16528	6.18012	6.17853	6.0079	6.2424
CCNA_R0093	5.51562	5.46105	5.57018	-0.109134	-0.571139	0.587855	0.905946	-1.07858	crfA	ncRNA	ncRNA	Chromosome	3781372	3781500	-	5.69412	5.25358	5.76285	5.72623	5.18516	5.47176
CCNA_00014	5.42997	5.37555	5.4844	-0.108854	-1.23371	0.261716	0.860124	-1.07837	moaC	protein_coding	molybdenum cofactor biosynthesis protein C	Chromosome	17018	17494	-	5.48995	5.42645	5.5368	5.41545	5.2516	5.45959
CCNA_01649	6.01164	5.95728	6.06601	-0.108732	-0.621387	0.556333	0.899201	-1.07828		protein_coding	transporter_2C drug_metabolite exporter family	Chromosome	1769664	1770605	+	6.12197	5.78945	6.28661	6.23489	5.82775	5.8092
CCNA_01832	6.00156	5.94738	6.05573	-0.108353	-0.972438	0.366977	0.866975	-1.078		protein_coding	beta-glucosidase	Chromosome	1961197	1963485	+	6.11005	5.93528	6.12187	6.1045	5.95445	5.78319
CCNA_01144	4.01942	3.96528	4.07355	-0.108272	-0.931251	0.386308	0.866975	-1.07794		protein_coding	cytochrome c oxidase polypeptide II	Chromosome	1248269	1248661	-	3.96826	4.20695	4.04545	4.10894	4.00121	3.78569
CCNA_02051	7.41767	7.36357	7.47178	-0.108209	-1.32118	0.232783	0.860124	-1.07789		protein_coding	imidazolonepropionase related amidohydrolase	Chromosome	2198894	2200246	+	7.42638	7.56788	7.42108	7.42096	7.35994	7.30981
CCNA_01363	6.9365	6.88243	6.99057	-0.108132	-1.38158	0.214496	0.860124	-1.07783		protein_coding	two-component sensor histidine kinase	Chromosome	1478577	1479935	+	7.06559	6.99089	6.91522	6.88993	6.83858	6.9188
CCNA_02614	6.31547	6.26141	6.36953	-0.10812	-0.610283	0.563209	0.899201	-1.07782		protein_coding	fumarylacetoacetase superfamily protein	Chromosome	2761679	2762686	-	6.40763	6.61624	6.08472	5.99563	6.36381	6.42479
CCNA_02951	3.9002	3.84616	3.95424	-0.108086	-0.75077	0.480114	0.877599	-1.0778		protein_coding	WbqC-like family protein	Chromosome	3111149	3111856	+	3.98843	3.75436	4.11994	4.06264	3.65881	3.81703
CCNA_01081	6.15496	6.10097	6.20894	-0.10797	-0.976695	0.365022	0.866975	-1.07771		protein_coding	conserved hypothetical protein	Chromosome	1184863	1185642	+	6.2607	6.32799	6.03813	6.08828	6.22009	5.99455
CCNA_03135	6.58291	6.52896	6.63686	-0.107906	-0.957301	0.373992	0.866975	-1.07766	fliI	protein_coding	flagellum-specific ATP synthase fliL	Chromosome	3282810	3284144	+	6.82265	6.54624	6.5417	6.46644	6.46378	6.65665
CCNA_01109	8.3789	8.32506	8.43274	-0.107681	-1.21931	0.266766	0.860124	-1.0775		protein_coding	conserved hypothetical cytosolic protein	Chromosome	1213981	1215771	+	8.48202	8.3639	8.4523	8.4429	8.29702	8.23526
CCNA_01868	2.51317	2.45934	2.56701	-0.107676	-1.03387	0.339561	0.866975	-1.07749		protein_coding	2H phosphodiesterase family protein	Chromosome	2005193	2005987	-	2.60577	2.64021	2.45505	2.49804	2.30362	2.57635
CCNA_01231	4.57626	4.52253	4.62999	-0.107466	-0.827532	0.438406	0.868629	-1.07733		protein_coding	Formylglycine-generating sulfatase	Chromosome	1358738	1359754	+	4.65377	4.49379	4.74241	4.75324	4.36468	4.44965
CCNA_00861	4.20592	4.15237	4.25948	-0.107115	-0.594718	0.572934	0.90191	-1.07707		protein_coding	hypothetical protein	Chromosome	938979	939557	-	4.24302	4.09709	4.43833	4.51914	3.95022	3.98774
CCNA_01110	7.12739	7.07385	7.18092	-0.107069	-1.23727	0.260479	0.860124	-1.07704		protein_coding	2-dehydro-3-deoxygluconokinase	Chromosome	1215774	1216700	+	7.2068	7.10856	7.22741	7.18706	7.01074	7.02376
CCNA_02588	7.06521	7.01175	7.11867	-0.106922	-1.17405	0.283195	0.861872	-1.07693		protein_coding	aminopeptidase	Chromosome	2738277	2739206	-	7.23409	7.1071	7.01483	7.07145	6.93025	7.03355
CCNA_00316	6.46075	6.4074	6.5141	-0.106708	-1.11705	0.305095	0.861872	-1.07677		protein_coding	glutamate 5-kinase	Chromosome	330777	331910	-	6.60606	6.41582	6.52043	6.53339	6.32514	6.36366
CCNA_02777	2.54768	2.4945	2.60086	-0.106363	-0.848308	0.427578	0.867616	-1.07651		protein_coding	vitamin B12 receptor	Chromosome	2936207	2936341	-	2.57409	2.5279	2.7006	2.65315	2.57447	2.25588
CCNA_01449	6.32808	6.27491	6.38125	-0.106344	-0.661525	0.531911	0.894155	-1.0765		protein_coding	fructose-1_2C6-bisphosphatase_2C FIG superfamily	Chromosome	1561881	1562858	+	6.41622	6.13445	6.59308	6.52236	6.13607	6.16629
CCNA_01790	6.0359	5.98282	6.08898	-0.106161	-1.34269	0.226117	0.860124	-1.07636		protein_coding	protein translocase subunit secG	Chromosome	1917304	1917771	+	6.13514	6.12483	6.00697	5.92431	6.02802	5.99613
CCNA_02134	12.0217	11.9687	12.0747	-0.106026	-0.917011	0.39317	0.866975	-1.07626	edd	protein_coding	phosphogluconate dehydratase	Chromosome	2290257	2292065	-	12.0593	11.9716	12.1934	12.1609	11.905	11.8403
CCNA_03896	4.01603	3.96329	4.06876	-0.105474	-1.21134	0.269599	0.861872	-1.07585		protein_coding	conserved hypothetical protein	Chromosome	2230242	2230709	+	4.15117	4.07328	3.98184	4.04873	3.95884	3.8823
CCNA_01472	0.454616	0.402092	0.50714	-0.105048	-0.701285	0.508402	0.887463	-1.07553	fixH	protein_coding	cation pump-linked membrane protein fixH	Chromosome	1579633	1580133	+	0.359299	0.486929	0.675192	0.597796	0.476671	0.131808
CCNA_00159	9.88845	9.83603	9.94087	-0.104836	-0.925915	0.388869	0.866975	-1.07537	gyrB	protein_coding	DNA gyrase subunit B	Chromosome	166781	169246	+	9.94386	9.87025	10.0085	10.0427	9.77562	9.68978
CCNA_00817	6.67138	6.61901	6.72374	-0.104733	-1.24378	0.258233	0.860124	-1.0753		protein_coding	L-sorbosone dehydrogenase	Chromosome	879956	881284	-	6.71751	6.81957	6.63415	6.64851	6.65472	6.55381
CCNA_02372	2.10515	2.05283	2.15747	-0.104646	-0.816726	0.444116	0.868629	-1.07523		protein_coding	hypothetical protein	Chromosome	2518633	2518776	-	2.36163	2.1869	1.92388	1.95823	2.08466	2.11558
CCNA_00570	4.41916	4.36705	4.47127	-0.104216	-0.287338	0.783151	0.956571	-1.07491		protein_coding	GntR-family transcriptional regulator	Chromosome	588225	589130	-	4.57992	4.79736	4.03653	4.64094	4.85055	3.60967
CCNA_03418	3.67715	3.62505	3.72926	-0.104212	-0.744243	0.483782	0.878627	-1.07491		protein_coding	thioesterase superfamily protein	Chromosome	3584768	3585241	-	3.6234	3.99728	3.5671	3.58461	3.7659	3.52462
CCNA_03188	2.76631	2.71422	2.8184	-0.104185	-0.691646	0.514038	0.889321	-1.07489		protein_coding	epoxide hydrolase	Chromosome	3348814	3349953	+	2.72116	3.07932	2.65472	2.76624	2.86342	2.513
CCNA_01789	4.17528	4.12326	4.22731	-0.104046	-0.729834	0.491949	0.883149	-1.07478		protein_coding	acetyltransferase_2C GNAT family	Chromosome	1916649	1917164	-	4.35602	4.39319	3.93271	4.01765	4.17414	4.17799
CCNA_01652	8.12479	8.07282	8.17677	-0.103951	-1.0264	0.342806	0.866975	-1.07471		protein_coding	phosphopantetheine adenylyltransferase	Chromosome	1774090	1774581	+	8.13936	8.16445	8.22649	8.2061	8.11257	7.89978
CCNA_R0071	1.16256	1.11067	1.21445	-0.10378	-0.672775	0.525189	0.893259	-1.07459	CCNA_R0071	tRNA	tRNA	Chromosome	2919418	2919502	+	1.34425	1.38708	0.912025	1.21095	0.944482	1.17658
CCNA_00265	9.0454	8.9936	9.0972	-0.103604	-1.01904	0.346027	0.866975	-1.07445		protein_coding	AMP nucleosidase	Chromosome	278017	279471	+	9.18114	9.06978	9.04068	9.13465	9.00437	8.84177
CCNA_01451	6.70714	6.65561	6.75868	-0.103069	-1.32049	0.233001	0.860124	-1.07406	cspD	protein_coding	cold shock protein cspD	Chromosome	1565243	1565833	+	6.78566	6.68398	6.80639	6.71694	6.61911	6.63077
CCNA_03507	7.54074	7.48923	7.59226	-0.103031	-1.29531	0.24103	0.860124	-1.07403	pdeA	protein_coding	GGDEF_EAL phosphodiesterase PdeA	Chromosome	3664746	3666413	-	7.63878	7.59322	7.54477	7.46874	7.42383	7.5751
CCNA_02507	8.54965	8.49814	8.60116	-0.10302	-1.33469	0.228575	0.860124	-1.07402	hfsE	protein_coding	polyisoprenylphosphate hexose-1-phosphotransferase hfsE	Chromosome	2656649	2658154	+	8.63637	8.65635	8.51077	8.49138	8.48557	8.51748
CCNA_02715	6.44423	6.39274	6.49571	-0.102971	-0.468656	0.655229	0.926351	-1.07398		protein_coding	MASE1-family sensor histidine kinase	Chromosome	2875196	2877277	+	6.38041	6.87141	6.23532	6.25137	6.74382	6.18304
CCNA_R0064	5.30265	5.25119	5.35411	-0.102921	-0.5491	0.602003	0.914007	-1.07395	CCNA_R0064	tRNA	tRNA	Chromosome	2862298	2862374	-	5.56037	5.101	5.40097	5.56461	4.97163	5.21734
CCNA_00561	4.56994	4.51867	4.62121	-0.102545	-0.636206	0.547237	0.898116	-1.07367		protein_coding	conserved hypothetical cytosolic protein	Chromosome	576324	576668	+	4.73242	4.29538	4.83583	4.67211	4.42351	4.46038
CCNA_02345	3.74158	3.69032	3.79285	-0.102525	-0.789582	0.458693	0.873836	-1.07365		protein_coding	hypothetical protein	Chromosome	2485010	2485225	+	3.88892	3.60181	3.8878	3.85457	3.50829	3.7081
CCNA_02339	8.77175	8.72059	8.82292	-0.102325	-1.14914	0.292598	0.861872	-1.0735		protein_coding	methyltransferase	Chromosome	2478864	2479760	-	8.86482	8.91964	8.68429	8.69293	8.73802	8.73082
CCNA_02067	7.92973	7.87858	7.98087	-0.102284	-0.623114	0.555269	0.899201	-1.07347		protein_coding	conserved membrane spanning protein	Chromosome	2218802	2219416	-	7.93939	7.83248	8.17073	8.19336	7.74599	7.6964
CCNA_00412	5.42712	5.37617	5.47808	-0.101907	-0.762632	0.473495	0.876484	-1.07319		protein_coding	CoA pyrophosphatase	Chromosome	425636	426286	+	5.56239	5.2527	5.61914	5.54888	5.2586	5.32102
CCNA_01309	11.9061	11.8552	11.9571	-0.10181	-0.845433	0.429065	0.867616	-1.07312	rplB	protein_coding	LSU ribosomal protein L2P	Chromosome	1433370	1434209	+	11.9259	11.9607	11.9845	12.0768	11.8386	11.6503
CCNA_00766	6.78384	6.73313	6.83456	-0.101426	-0.914027	0.39462	0.866975	-1.07283		protein_coding	cobalamin adenosyltransferase family protein	Chromosome	823602	824180	-	6.93734	6.8276	6.73873	6.78856	6.86061	6.55022
CCNA_01473	2.90756	2.85694	2.95817	-0.101233	-1.12487	0.30201	0.861872	-1.07269	fixI	protein_coding	E1-E2 cation pump ATPase fixI	Chromosome	1580130	1582304	+	3.00081	2.90592	2.96779	2.75943	2.82147	2.98993
CCNA_02056	5.43291	5.38245	5.48336	-0.100914	-1.02337	0.344128	0.866975	-1.07245		protein_coding	ATP12 family chaperone protein	Chromosome	2205383	2206108	-	5.53385	5.3426	5.57363	5.47281	5.28457	5.38996
CCNA_01447	9.21824	9.16783	9.26865	-0.100823	-1.07674	0.321423	0.861872	-1.07238		protein_coding	homoserine dehydrogenase	Chromosome	1559503	1560792	+	9.30509	9.16961	9.33126	9.28857	9.07258	9.14233
CCNA_03295	5.90302	5.85265	5.95339	-0.100739	-1.09821	0.312638	0.861872	-1.07232		protein_coding	PAS-family sensor histidine kinase	Chromosome	3464572	3466500	+	5.97655	5.96901	5.91461	5.7113	5.87977	5.96688
CCNA_03793	6.3763	6.32602	6.42657	-0.100553	-0.640415	0.54467	0.897063	-1.07218	ftsY	protein_coding	cell division protein FtsY	Chromosome	3956890	3957831	-	6.52276	6.14876	6.6082	6.49544	6.12796	6.35466
CCNA_02676	7.62863	7.57838	7.67888	-0.100498	-0.996292	0.356131	0.866975	-1.07214		protein_coding	conserved hypothetical protein	Chromosome	2829259	2830155	-	7.68231	7.62837	7.72596	7.75208	7.52694	7.45613
CCNA_01073	6.08203	6.0321	6.13196	-0.0998667	-0.37087	0.72299	0.945892	-1.07167		protein_coding	zinc-finger protein	Chromosome	1179165	1179557	-	5.96845	6.68529	5.74215	5.74014	6.28712	6.06903
CCNA_01310	9.81147	9.76157	9.86137	-0.0998033	-1.01384	0.348313	0.866975	-1.07163	rpsS	protein_coding	SSU ribosomal protein S19P	Chromosome	1434213	1434491	+	9.84583	9.86676	9.87154	9.93	9.72773	9.62698
CCNA_01994	7.85254	7.80272	7.90236	-0.0996455	-0.861168	0.420974	0.866975	-1.07151		protein_coding	1-deoxy-D-xylulose 5-phosphate reductoisomerase	Chromosome	2140916	2142115	-	7.97748	7.75383	7.97578	7.98278	7.69124	7.73414
CCNA_02442	4.94256	4.89275	4.99237	-0.0996135	-0.537843	0.609304	0.916434	-1.07149	xynB2	protein_coding	beta-xylosidase II	Chromosome	2582757	2584259	-	5.07284	5.16623	4.73802	4.92141	5.17501	4.58183
CCNA_01959	7.29717	7.24738	7.34696	-0.0995803	-0.729078	0.49238	0.883149	-1.07146		protein_coding	3-dehydroquinate dehydratase	Chromosome	2103849	2104289	+	7.45656	7.1542	7.43013	7.45642	7.07091	7.21483
CCNA_01996	8.78272	8.73301	8.83242	-0.0994124	-1.08217	0.319181	0.861872	-1.07134		protein_coding	undecaprenyl pyrophosphate synthetase	Chromosome	2142908	2143687	-	8.85043	8.73774	8.9091	8.84611	8.64547	8.70745
CCNA_01227	6.22263	6.17294	6.27233	-0.0993892	-1.09482	0.31401	0.861872	-1.07132		protein_coding	alkanesulfonate monoxygenase	Chromosome	1353981	1355048	+	6.28252	6.21147	6.323	6.27546	6.04331	6.20005
CCNA_00531	11.1612	11.1117	11.2108	-0.0991124	-1.08639	0.31745	0.861872	-1.07111		protein_coding	LSU ribosomal protein L12P (L7_L12)	Chromosome	543145	543528	+	11.2289	11.2273	11.1761	11.256	11.0722	11.0068
CCNA_02612	9.34436	9.29483	9.3939	-0.0990697	-0.708372	0.504284	0.887282	-1.07108		protein_coding	alanyl-tRNA synthetase	Chromosome	2758473	2761115	-	9.44832	9.16937	9.564	9.48377	9.15241	9.24831
CCNA_02211	6.94151	6.89209	6.99093	-0.0988416	-0.820868	0.441921	0.868629	-1.07091		protein_coding	zinc ribbon domain protein	Chromosome	2358556	2359698	+	7.03149	6.82017	7.12114	7.05694	6.7621	6.85723
CCNA_02985	5.00411	4.95479	5.05343	-0.0986471	-0.577386	0.58388	0.903659	-1.07077		protein_coding	methyltransferase	Chromosome	3139760	3140485	+	5.17846	4.75807	5.22377	5.15743	4.7171	4.98982
CCNA_01223	7.54681	7.49756	7.59607	-0.0985043	-1.34983	0.223942	0.860124	-1.07066		protein_coding	acyl-CoA synthetase	Chromosome	1349006	1350724	-	7.61918	7.57814	7.59088	7.5544	7.49542	7.44286
CCNA_00737	9.60997	9.56086	9.65909	-0.0982295	-0.733987	0.489585	0.881386	-1.07046	ileS	protein_coding	isoleucyl-tRNA synthetase	Chromosome	793796	796705	-	9.71757	9.51306	9.74663	9.80838	9.45579	9.41841
CCNA_03320	5.01869	4.96963	5.06775	-0.0981155	-1.19011	0.277268	0.861872	-1.07037		protein_coding	biotin carboxylase	Chromosome	3498842	3502078	+	5.16789	5.06422	4.97114	4.94112	4.97163	4.99615
CCNA_02475	5.06601	5.01699	5.11503	-0.0980382	-1.07821	0.320815	0.861872	-1.07032	vanR	protein_coding	transcriptional regulator vanR	Chromosome	2620049	2620783	-	5.22851	5.11855	4.99803	4.96501	4.99802	5.08794
CCNA_01978	5.9122	5.86326	5.96114	-0.0978812	-0.699664	0.509347	0.887463	-1.0702		protein_coding	methyltransferase	Chromosome	2122422	2123273	+	5.99262	5.813	6.07779	6.12651	5.72594	5.73731
CCNA_02045	5.74737	5.69853	5.79621	-0.0976844	-0.96775	0.369138	0.866975	-1.07005		protein_coding	acetyl-coenzyme A synthetase	Chromosome	2190729	2192279	-	5.78975	5.8917	5.70718	5.73059	5.81296	5.55203
CCNA_01556	7.87504	7.8262	7.92388	-0.0976827	-0.877705	0.412592	0.866975	-1.07005		protein_coding	LacI-family transcriptional regulator	Chromosome	1672295	1673368	+	7.93822	7.78822	8.04521	7.98934	7.7449	7.74436
CCNA_00335	1.33931	1.29049	1.38813	-0.0976475	-0.866796	0.418107	0.866975	-1.07003		protein_coding	putative secreted protein	Chromosome	345618	346055	+	1.28024	1.48659	1.39757	1.12873	1.2835	1.45922
CCNA_01569	4.06995	4.02117	4.11874	-0.0975669	-0.694162	0.512563	0.889321	-1.06997		protein_coding	Helix-turn-helix DNA-binding protein	Chromosome	1686283	1687005	+	4.12225	3.93037	4.30359	4.21237	4.01988	3.83127
CCNA_02287	6.02999	5.98135	6.07864	-0.097291	-0.680708	0.520482	0.892499	-1.06976		protein_coding	TetR-family transcriptional regulator	Chromosome	2435754	2436383	+	5.9991	6.18579	6.05103	6.10046	6.15496	5.68862
CCNA_02251	6.63205	6.58348	6.68063	-0.0971523	-1.13197	0.299229	0.861872	-1.06966		protein_coding	methylglutaconyl-CoA hydratase	Chromosome	2399868	2400707	-	6.61711	6.80428	6.62049	6.58633	6.62251	6.54159
CCNA_02410	4.94116	4.89261	4.98972	-0.0971045	-0.692048	0.513802	0.889321	-1.06962		protein_coding	alpha-methylacyl-CoA racemase	Chromosome	2553957	2555147	+	5.11106	4.79978	5.0583	5.12864	4.81061	4.73859
CCNA_01114	3.88758	3.83908	3.93609	-0.0970096	-0.613471	0.56123	0.899201	-1.06955	sufE	protein_coding	cysteine desulfurase subunit SufE	Chromosome	1219079	1219504	-	3.91234	3.73931	4.15661	4.06816	3.6131	3.83598
CCNA_02103	3.79076	3.74229	3.83923	-0.0969456	-1.03329	0.33981	0.866975	-1.06951		protein_coding	conserved hypothetical protein	Chromosome	2252045	2252605	-	3.91234	3.91035	3.695	3.75531	3.79991	3.67164
CCNA_02920	3.31906	3.27059	3.36752	-0.0969302	-0.805487	0.450111	0.871204	-1.0695		protein_coding	conserved hypothetical membrane protein	Chromosome	3078419	3080590	+	3.47689	3.23768	3.388	3.37323	3.06462	3.37393
CCNA_03942	2.40188	2.35347	2.45029	-0.0968207	-0.725577	0.494379	0.883149	-1.06941		protein_coding	hypothetical protein	Chromosome	899356	899490	-	2.30485	2.59633	2.44969	2.21888	2.58565	2.25588
CCNA_03448	4.09764	4.04927	4.14602	-0.0967572	-1.1301	0.299961	0.861872	-1.06937		protein_coding	hypothetical protein	Chromosome	3613397	3613870	-	4.09274	4.17561	4.16972	4.16931	3.98863	3.98986
CCNA_03034	4.39829	4.35	4.44657	-0.0965662	-1.02374	0.343966	0.866975	-1.06923		protein_coding	hypothetical protein	Chromosome	3188908	3189102	-	4.54084	4.49379	4.30508	4.35028	4.28118	4.41856
CCNA_03344	6.68597	6.63773	6.73421	-0.0964831	-0.963251	0.371222	0.866975	-1.06916	ruvB	protein_coding	Holliday junction DNA helicase RuvB	Chromosome	3524183	3525223	-	6.78133	6.65886	6.76245	6.8052	6.56893	6.53906
CCNA_03706	7.1212	7.07313	7.16927	-0.0961456	-0.489094	0.641478	0.922627	-1.06891		protein_coding	small heat shock protein	Chromosome	3874686	3875114	+	6.99905	7.49076	7.01801	7.02106	7.38195	6.81636
CCNA_03830	6.64164	6.59361	6.68968	-0.0960692	-0.409596	0.695782	0.937736	-1.06886		protein_coding	multidrug resistance protein A_2C efflux pump	Chromosome	3994626	3995735	+	6.41547	6.92089	6.73267	6.56597	7.0203	6.19456
CCNA_03268	5.19873	5.15073	5.24673	-0.0959946	-0.811173	0.447071	0.869537	-1.0688	dgrB	protein_coding	diguanylate receptor protein DgrB	Chromosome	3437828	3438181	-	5.42039	5.15209	5.1677	5.21958	4.98224	5.25038
CCNA_03476	5.85616	5.80824	5.90409	-0.0958541	-0.481225	0.646754	0.923579	-1.0687		protein_coding	ribonuclease HI	Chromosome	3640797	3641246	+	5.85986	5.6367	6.21571	6.13246	5.62794	5.6643
CCNA_03387	3.64864	3.60074	3.69653	-0.0957897	-1.15502	0.290355	0.861872	-1.06865		protein_coding	aspartate racemase	Chromosome	3560500	3561213	-	3.78435	3.70872	3.59652	3.56911	3.58272	3.65039
CCNA_01611	6.74823	6.7004	6.79605	-0.0956409	-0.699559	0.509408	0.887463	-1.06854		protein_coding	transporter_2C drug_metabolite exporter family	Chromosome	1732085	1732963	+	6.87803	6.61004	6.90006	6.92461	6.53941	6.6372
CCNA_00401	4.49803	4.45027	4.54579	-0.0955282	-0.597746	0.571035	0.901076	-1.06846		protein_coding	enoyl-CoA hydratase	Chromosome	418501	419271	+	4.37606	4.7803	4.48102	4.24688	4.70434	4.39958
CCNA_00830	5.55578	5.50814	5.60342	-0.0952798	-0.427459	0.683393	0.934984	-1.06827		protein_coding	beta-galactosidase	Chromosome	892954	894603	+	5.59433	5.72213	5.4938	5.48112	5.96626	5.07703
CCNA_03241	5.37747	5.32983	5.4251	-0.0952693	-1.21953	0.266691	0.860124	-1.06826		protein_coding	glutamate-1-semialdehyde 2_2C1-aminomutase	Chromosome	3405738	3407138	-	5.44176	5.43815	5.3954	5.2696	5.29823	5.42167
CCNA_03894	1.97969	1.93207	2.0273	-0.0952257	-0.468617	0.655255	0.926351	-1.06823		protein_coding	MFS sugar transporter	Chromosome	2003815	2005050	-	2.15586	1.8834	2.04264	1.83401	2.36331	1.59891
CCNA_03409	6.09948	6.052	6.14697	-0.0949744	-0.952212	0.376374	0.866975	-1.06805		protein_coding	alpha_beta hydrolase family protein	Chromosome	3576740	3577696	-	6.01196	6.28242	6.14653	6.09506	6.10483	5.95609
CCNA_02262	3.81921	3.77178	3.86664	-0.0948574	-1.20295	0.272606	0.861872	-1.06796		protein_coding	laminin G domain protein	Chromosome	2413447	2417358	+	3.92496	3.88777	3.7872	3.72064	3.82371	3.771
CCNA_02446	8.01194	7.96452	8.05936	-0.0948408	-0.935155	0.384443	0.866975	-1.06795		protein_coding	glutathionylspermidine synthase family	Chromosome	2587166	2588329	-	7.98854	8.06583	8.12372	8.13532	7.89668	7.86156
CCNA_02261	8.63881	8.59146	8.68616	-0.0946992	-1.2353	0.261162	0.860124	-1.06784		protein_coding	propionyl-CoA carboxylase biotin-containing subunit	Chromosome	2411414	2413423	-	8.66399	8.67114	8.72336	8.65752	8.60104	8.51583
CCNA_00832	4.67815	4.63081	4.7255	-0.0946981	-0.895698	0.403614	0.866975	-1.06784		protein_coding	LysR-family transcriptional regulator	Chromosome	897582	898481	-	4.7979	4.83207	4.54655	4.6204	4.7171	4.55492
CCNA_01828	4.99906	4.95172	5.0464	-0.0946822	-0.891831	0.405531	0.866975	-1.06783		protein_coding	conserved hypothetical protein	Chromosome	1954767	1955342	-	5.05095	5.18024	4.90801	4.90298	5.08135	4.87082
CCNA_01794	2.53789	2.49062	2.58516	-0.0945329	-0.568268	0.589687	0.906728	-1.06772		protein_coding	enoyl-CoA hydratase_isomerase family	Chromosome	1920971	1921741	-	2.39828	2.76438	2.59281	2.62343	2.67212	2.17633
CCNA_03134	2.37608	2.329	2.42315	-0.0941573	-0.550736	0.600946	0.913429	-1.06744		protein_coding	alpha_beta hydrolase family protein	Chromosome	3281744	3282751	+	2.31767	2.70363	2.24817	2.56991	2.3171	2.09999
CCNA_01957	7.69594	7.64888	7.743	-0.0941172	-1.10372	0.310417	0.861872	-1.06741	thiG	protein_coding	thiazole biosynthesis protein ThiG	Chromosome	2102616	2103425	-	7.71248	7.80322	7.71329	7.73785	7.66775	7.54104
CCNA_01876	2.33408	2.28734	2.38082	-0.0934865	-0.863493	0.419788	0.866975	-1.06695		protein_coding	oxidoreductase	Chromosome	2014046	2015716	-	2.45737	2.41243	2.27267	2.30563	2.43306	2.12332
CCNA_R0137	2.63149	2.58479	2.67818	-0.0933936	-0.33755	0.74676	0.952784	-1.06688	CCNA_R0137	ncRNA	ncRNA	Chromosome	1387617	1387892	-	2.9441	2.16454	2.92591	3.00965	2.31037	2.43435
CCNA_00327	3.45929	3.41265	3.50593	-0.0932789	-0.78804	0.459531	0.874226	-1.06679		protein_coding	FMN-binding nitroreductase family enzyme	Chromosome	339828	340490	-	3.69143	3.39964	3.42674	3.56129	3.3793	3.29737
CCNA_02246	7.2789	7.23228	7.32552	-0.09324	-0.791869	0.457452	0.873484	-1.06676	mipZ	protein_coding	division plane positioning ATPase MipZ	Chromosome	2395180	2396016	-	7.24566	7.42682	7.30409	7.33991	7.34068	7.01626
CCNA_01369	7.70908	7.66252	7.75565	-0.0931246	-0.869019	0.416979	0.866975	-1.06668		protein_coding	acyl-CoA dehydrogenase_2C short-chain specific	Chromosome	1484714	1485853	+	7.68478	7.73893	7.84323	7.78033	7.72813	7.4791
CCNA_02967	6.86017	6.81362	6.90671	-0.0930902	-0.458178	0.662336	0.928294	-1.06665		protein_coding	PAS-family sensor histidine kinase	Chromosome	3122780	3125179	+	6.90958	7.24759	6.56297	6.55961	7.02056	6.8607
CCNA_00132	5.52798	5.48146	5.57449	-0.0930375	-0.955476	0.374845	0.866975	-1.06661	hetN	protein_coding	ketoacyl reductase hetN	Chromosome	141633	142433	+	5.63265	5.67742	5.41342	5.41977	5.49786	5.52674
CCNA_00781	6.29043	6.24411	6.33676	-0.0926499	-0.436105	0.677434	0.934044	-1.06633	cpdR	protein_coding	two-component receiver protein CpdR	Chromosome	841838	842194	+	6.23434	6.75804	6.01789	6.10248	6.48856	6.14127
CCNA_01607	5.5164	5.47023	5.56258	-0.0923542	-0.82364	0.440457	0.868629	-1.06611		protein_coding	SNARE associated protein family	Chromosome	1726781	1727500	+	5.66057	5.46965	5.55752	5.6202	5.28799	5.50248
CCNA_01517	4.64144	4.59535	4.68753	-0.0921799	-0.662884	0.531096	0.894155	-1.06598		protein_coding	conserved hypothetical protein	Chromosome	1626548	1627576	-	4.78987	4.50422	4.7685	4.75496	4.35818	4.67292
CCNA_00445	8.42036	8.37443	8.4663	-0.091871	-1.27758	0.246834	0.860124	-1.06575		protein_coding	receiver domain-glutamate methylesterase cheBI	Chromosome	451877	452911	+	8.49415	8.42965	8.47508	8.41742	8.33427	8.37159
CCNA_00836	7.55172	7.5059	7.59754	-0.0916398	-0.94831	0.378208	0.866975	-1.06558	fljO	protein_coding	flagellin FljO	Chromosome	902191	903012	+	7.54536	7.72116	7.5261	7.57201	7.55956	7.38613
CCNA_02561	8.69388	8.64817	8.7396	-0.0914262	-0.891711	0.405591	0.866975	-1.06542	stpB	protein_coding	stalk cross-band protein StpB	Chromosome	2707489	2708913	-	8.74151	8.61434	8.86294	8.77673	8.58468	8.5831
CCNA_01315	10.3036	10.2581	10.3492	-0.0911043	-1.00339	0.352952	0.866975	-1.06519	rpsQ	protein_coding	SSU ribosomal protein S17P	Chromosome	1436279	1436518	+	10.3163	10.3944	10.3369	10.3956	10.2269	10.1518
CCNA_03688	3.94605	3.90051	3.9916	-0.0910869	-1.05614	0.330038	0.863344	-1.06517		protein_coding	AsnC-family transcriptional regulator	Chromosome	3854292	3854765	-	4.10941	3.91928	3.9461	3.91714	3.94371	3.84068
CCNA_01397	6.03271	5.9872	6.07822	-0.0910192	-1.28741	0.243602	0.860124	-1.06512		protein_coding	4-diphosphocytidyl-2-C-methyl-D-erythritol kinase	Chromosome	1516960	1517832	+	6.09478	6.11027	6.02962	5.97224	5.99956	5.9898
CCNA_02677	3.08623	3.04073	3.13172	-0.0909854	-0.577956	0.583518	0.903659	-1.0651		protein_coding	glutathione S-transferase	Chromosome	2830324	2830938	+	3.12991	3.29371	2.97154	3.09332	3.27264	2.75624
CCNA_03464	6.01259	5.96713	6.05805	-0.0909203	-1.1685	0.285268	0.861872	-1.06505		protein_coding	glycine cleavage system H protein	Chromosome	3627738	3628103	-	6.03251	6.12193	6.0197	5.95296	6.03517	5.91324
CCNA_01500	6.66798	6.62253	6.71342	-0.0908889	-1.22404	0.265099	0.860124	-1.06503		protein_coding	conserved hypothetical protein	Chromosome	1610768	1611922	+	6.77409	6.72084	6.64534	6.60451	6.62894	6.63416
EBG00001009165	0.0638288	0.0184326	0.109225	-0.0907923	-0.306644	0.769082	0.955703	-1.06495	tRNA	tRNA	tRNA	Chromosome	2180472	2180543	+	0.202352	-0.331986	0.457309	-0.0463571	0.523937	-0.422283
CCNA_03084	4.06013	4.01474	4.10551	-0.0907764	-1.28593	0.244084	0.860124	-1.06494		protein_coding	conserved hypothetical membrane protein	Chromosome	3233155	3234393	-	4.13135	4.05516	4.13003	4.01765	4.01988	4.00668
CCNA_00393	3.65671	3.6114	3.70202	-0.0906231	-1.20824	0.270709	0.861872	-1.06483		protein_coding	RNA polymerase sigma factor	Chromosome	409326	410552	-	3.74458	3.72664	3.63483	3.58461	3.59384	3.65573
CCNA_01314	9.6476	9.60239	9.69281	-0.0904224	-0.871096	0.415927	0.866975	-1.06468	rpmC	protein_coding	LSU ribosomal protein L29P	Chromosome	1436077	1436268	+	9.66727	9.70381	9.70735	9.78419	9.57314	9.44984
CCNA_01174	6.26123	6.21608	6.30639	-0.0903049	-0.913929	0.394668	0.866975	-1.0646		protein_coding	LysR-family transcriptional regulator	Chromosome	1293570	1294526	-	6.37621	6.19271	6.35024	6.33625	6.09558	6.21642
CCNA_03371	9.96076	9.91565	10.0059	-0.0902309	-0.489336	0.641316	0.922627	-1.06454		protein_coding	bacterioferritin	Chromosome	3546725	3547204	-	9.91603	10.3471	9.75454	9.85022	10.1504	9.74628
CCNA_01173	6.23895	6.19385	6.28405	-0.0902011	-0.59022	0.575763	0.902531	-1.06452		protein_coding	chorismate mutase	Chromosome	1293181	1293510	-	6.3612	6.06672	6.42424	6.45119	6.02134	6.10902
CCNA_R0115	2.22092	2.17582	2.26602	-0.0901979	-0.467542	0.655982	0.926351	-1.06452	CCNA_R0115	ncRNA	ncRNA	Chromosome	733806	733871	-	2.24575	1.95465	2.59767	2.43101	2.06881	2.02765
CCNA_01300	5.51415	5.46907	5.55923	-0.0901598	-0.96114	0.372203	0.866975	-1.06449	fdhD	protein_coding	formate dehydrogenase accessory protein fdhD	Chromosome	1425640	1426458	+	5.58509	5.66751	5.42508	5.398	5.53366	5.47554
CCNA_03410	5.70986	5.66482	5.7549	-0.0900782	-1.11574	0.305614	0.861872	-1.06443		protein_coding	peptidoglycan-specific endopeptidase_2C M23 family	Chromosome	3577757	3578569	-	5.70878	5.77106	5.78484	5.61738	5.61231	5.76477
CCNA_03969	5.11508	5.07017	5.15999	-0.089819	-0.884339	0.409265	0.866975	-1.06424		protein_coding	hypothetical protein	Chromosome	2680864	2680953	-	5.12753	5.24562	5.10682	5.22701	5.04536	4.93814
CCNA_01986	7.1722	7.12733	7.21707	-0.089737	-0.8735	0.414712	0.866975	-1.06418	lpxB	protein_coding	lipid-A-disaccharide synthase	Chromosome	2132287	2133483	-	7.27982	7.08543	7.28596	7.2619	7.02185	7.09826
CCNA_02856	3.92341	3.87862	3.96819	-0.0895793	-0.744659	0.483548	0.878627	-1.06406		protein_coding	conserved hypothetical protein	Chromosome	3009579	3010088	-	3.81404	4.18305	3.9075	3.83525	3.99073	3.80986
CCNA_03622	5.60766	5.5629	5.65243	-0.0895337	-0.502169	0.632761	0.920777	-1.06403		protein_coding	beta-lactamase repressor	Chromosome	3777515	3777877	+	5.60024	5.96794	5.38911	5.47177	5.79681	5.4201
CCNA_02587	7.53703	7.49232	7.58173	-0.0894183	-0.893432	0.404737	0.866975	-1.06394		protein_coding	PAS-family sensor histidine kinase	Chromosome	2736340	2738157	-	7.5878	7.49842	7.65898	7.65146	7.40482	7.42067
CCNA_00281	6.11507	6.0704	6.15974	-0.0893364	-0.54423	0.605156	0.915922	-1.06388		protein_coding	methionyl-tRNA formyltransferase	Chromosome	293641	294567	-	6.25489	5.8951	6.32922	6.31259	5.86608	6.03253
CCNA_03747	6.21434	6.16968	6.259	-0.0893129	-0.828829	0.437725	0.868629	-1.06386		protein_coding	glycosyltransferase	Chromosome	3917092	3918117	-	6.39975	6.15917	6.21807	6.27784	6.0234	6.2078
CCNA_02510	5.73791	5.6933	5.78252	-0.0892148	-1.129	0.300391	0.861872	-1.06379	hfsH	protein_coding	oligosaccharide deacetylase hfsH	Chromosome	2660530	2661303	+	5.83557	5.76983	5.74215	5.74705	5.6082	5.72465
CCNA_02590	7.35215	7.30759	7.39671	-0.0891233	-0.907616	0.397749	0.866975	-1.06372		protein_coding	aldo-keto reductase family protein	Chromosome	2739616	2740506	+	7.41245	7.2639	7.51378	7.40685	7.23369	7.28223
CCNA_00638	7.65484	7.61028	7.69939	-0.0891048	-0.395352	0.705735	0.939577	-1.06371		protein_coding	heme:hemopexin-binding protein	Chromosome	687421	690129	-	7.86128	7.27482	7.96207	7.93443	7.4472	7.44922
CCNA_03412	10.017	9.9725	10.0615	-0.0889687	-0.553872	0.598923	0.912963	-1.06361		protein_coding	NAD(P) transhydrogenase subunit beta PntB	Chromosome	3579405	3580823	-	10.1024	9.81325	10.2688	10.221	9.84487	9.85159
CCNA_00742	5.96479	5.92036	6.00921	-0.0888503	-0.678136	0.522006	0.892499	-1.06352		protein_coding	HAD superfamily sugar phosphatase	Chromosome	799937	800797	-	6.12197	5.77414	6.13153	6.06359	5.80221	5.89528
CCNA_03395	5.69218	5.64791	5.73645	-0.0885335	-0.8822	0.410336	0.866975	-1.06329		protein_coding	two-component receiver domain protein	Chromosome	3566429	3566788	+	5.67744	5.89849	5.6334	5.65825	5.71707	5.56841
CCNA_01321	11.7544	11.7101	11.7986	-0.0884858	-0.945098	0.379723	0.866975	-1.06325	rplF	protein_coding	LSU ribosomal protein L6P	Chromosome	1438523	1439056	+	11.7872	11.7745	11.8341	11.8659	11.6541	11.6103
CCNA_00328	5.90362	5.8594	5.94785	-0.0884439	-0.96477	0.370517	0.866975	-1.06322	mtgA	protein_coding	monofunctional biosynthetic peptidoglycan transglycosylase MtgA	Chromosome	340575	341264	+	6.00257	5.87286	5.96811	5.95669	5.89052	5.731
CCNA_00506	11.3395	11.2954	11.3835	-0.088156	-0.390179	0.709366	0.942282	-1.06301		protein_coding	cytochrome b	Chromosome	520955	522235	+	11.4595	10.9922	11.699	11.6356	11.1666	11.084
CCNA_02499	2.67417	2.63012	2.71822	-0.0880998	-0.879956	0.411461	0.866975	-1.06297		protein_coding	type IV secretory pathway_2C VirB2 protein	Chromosome	2648692	2649006	+	2.83694	2.76438	2.55334	2.6159	2.69811	2.57635
CCNA_R0126	3.40083	3.3568	3.44487	-0.0880688	-0.725547	0.494397	0.883149	-1.06295	CCNA_R0126	ncRNA	ncRNA	Chromosome	1080923	1081336	-	3.51076	3.57097	3.25287	3.31401	3.51123	3.24516
CCNA_02076	8.45207	8.40806	8.49608	-0.0880131	-0.622813	0.555454	0.899201	-1.06291		protein_coding	protein-L-isoaspartate O-methyltransferase	Chromosome	2226974	2227642	-	8.55865	8.30154	8.62805	8.64127	8.24937	8.33355
CCNA_00601	7.3634	7.31947	7.40734	-0.0878677	-1.27333	0.248241	0.860124	-1.0628		protein_coding	MoxR-like ATPase	Chromosome	636877	637848	+	7.37865	7.4319	7.41145	7.30436	7.33179	7.32226
CCNA_02434	7.36171	7.31778	7.40564	-0.0878613	-0.826987	0.438693	0.868629	-1.06279		protein_coding	conserved hypothetical protein	Chromosome	2575252	2575692	-	7.49532	7.24293	7.47866	7.39811	7.19565	7.35957
CCNA_02216	5.01425	4.97036	5.05814	-0.0877731	-0.272851	0.793767	0.959858	-1.06273		protein_coding	ABM family monooxygenase	Chromosome	2363669	2363959	-	4.965	5.59898	4.61044	4.66666	5.50081	4.74362
CCNA_01136	2.84837	2.8045	2.89224	-0.0877458	-0.557813	0.596387	0.911307	-1.06271		protein_coding	conserved hypothetical protein	Chromosome	1239400	1240290	-	2.83694	3.09911	2.74068	2.60073	3.07656	2.7362
CCNA_01728	5.47022	5.42635	5.51409	-0.0877411	-0.464936	0.657748	0.926351	-1.0627		protein_coding	short chain dehydrogenase	Chromosome	1856420	1857175	-	5.7033	5.13686	5.70211	5.64537	5.2647	5.36897
CCNA_00833	2.99197	2.94816	3.03578	-0.087621	-0.856071	0.423582	0.866975	-1.06262		protein_coding	NAD(P)H:quinone oxidoreductase	Chromosome	898620	899219	+	3.19385	2.88328	3.03021	2.93903	3.01172	2.89373
CCNA_00607	5.27636	5.2326	5.32012	-0.0875132	-0.580315	0.582022	0.903659	-1.06254		protein_coding	TonB-dependent receptor	Chromosome	642577	645570	+	5.47859	5.25799	5.22377	5.3191	5.43511	4.94361
CCNA_01089	8.04217	7.99842	8.08593	-0.0875113	-1.16243	0.287548	0.861872	-1.06254		protein_coding	conserved hypothetical protein	Chromosome	1194604	1196295	-	8.09761	8.14495	8.01523	7.96992	7.99719	8.02814
CCNA_03195	9.53991	9.49621	9.5836	-0.0873869	-0.319103	0.760053	0.954669	-1.06244	rpoH	protein_coding	RNA polymerase sigma factor RpoH	Chromosome	3355603	3356499	+	9.38115	10.1074	9.26228	9.29042	9.89717	9.30104
CCNA_03682	6.72007	6.67644	6.7637	-0.0872644	-1.1375	0.297082	0.861872	-1.06235		protein_coding	fumarylpyruvate hydrolase	Chromosome	3843950	3844630	+	6.85212	6.70963	6.72935	6.69345	6.66793	6.66793
CCNA_01941	6.12817	6.08463	6.17172	-0.0870919	-0.547026	0.603345	0.914241	-1.06223		protein_coding	cysteine desulfhydrase_Selenocysteine lyase	Chromosome	2083785	2084924	-	6.22034	5.90974	6.38508	6.27127	5.8775	6.10512
CCNA_03659	5.47594	5.43244	5.51945	-0.0870153	-0.627266	0.552713	0.899201	-1.06217		protein_coding	N-(5'-phosphoribosyl)anthranilate isomerase	Chromosome	3820514	3821173	-	5.56104	5.33928	5.65803	5.58691	5.19979	5.51061
CCNA_03655	7.13109	7.08766	7.17453	-0.0868705	-1.01513	0.347745	0.866975	-1.06206		protein_coding	folylpolyglutamate synthase_dihydrofolate synthase	Chromosome	3816172	3817485	-	7.23049	7.07098	7.22211	7.1347	7.00763	7.12065
CCNA_02315	2.90616	2.86276	2.94957	-0.0868138	-0.597355	0.57128	0.901076	-1.06202		protein_coding	Cro_CI-family transcriptional regulator	Chromosome	2460236	2460430	-	3.05155	2.91041	2.88676	3.03808	2.99084	2.55935
CCNA_02841	2.11015	2.06675	2.15354	-0.0867836	-0.40243	0.700781	0.938282	-1.062		protein_coding	hypothetical protein	Chromosome	2995269	2995508	+	2.13429	2.33444	1.99188	1.74021	1.93533	2.52473
CCNA_02355	5.58422	5.54087	5.62758	-0.0867166	-0.613747	0.561059	0.899201	-1.06195		protein_coding	endonuclease III	Chromosome	2494298	2495023	+	5.7886	5.45897	5.63517	5.78529	5.40859	5.42871
CCNA_01558	5.98313	5.93987	6.02639	-0.0865233	-0.632649	0.549412	0.899201	-1.06181		protein_coding	4-deoxy-L-threo-5-hexosulose-uronate ketol-isomerase	Chromosome	1674964	1675803	+	5.86914	6.27417	5.93586	5.84686	6.09851	5.87424
CCNA_01348	4.81072	4.76753	4.8539	-0.0863704	-0.492454	0.639232	0.922627	-1.0617		protein_coding	conserved hypothetical protein	Chromosome	1461471	1462034	+	4.64998	5.22865	4.68309	4.69551	4.91845	4.68864
CCNA_01106	5.96886	5.9259	6.01181	-0.0859078	-0.811468	0.446914	0.869537	-1.06136	parD-2	protein_coding	antitoxin protein parD-2	Chromosome	1212099	1212368	+	6.02862	6.17277	5.83405	5.88649	5.97798	5.91324
CCNA_00990	4.50904	4.46616	4.55193	-0.0857748	-0.746134	0.482718	0.878627	-1.06126		protein_coding	general stress protein 17O	Chromosome	1071582	1072052	-	4.59315	4.57376	4.48888	4.61286	4.53874	4.24687
CCNA_01313	11.097	11.0542	11.1399	-0.0857224	-0.836761	0.433572	0.867616	-1.06122	rplP	protein_coding	LSU ribosomal protein L16P	Chromosome	1435640	1436071	+	11.1033	11.1327	11.1837	11.2236	11.0372	10.9017
CCNA_03637	3.92226	3.87945	3.96508	-0.0856341	-0.630808	0.550539	0.899201	-1.06115		protein_coding	triphosphate tunnel metalloenzyme family protein	Chromosome	3790745	3792274	+	4.14039	3.81066	3.94419	3.89244	3.67983	4.06607
CCNA_01316	11.1738	11.1311	11.2165	-0.0854842	-0.895002	0.403959	0.866975	-1.06104	rplN	protein_coding	LSU ribosomal protein L14P	Chromosome	1436536	1436904	+	11.1709	11.254	11.2248	11.273	11.1269	10.9933
CCNA_00200	8.09737	8.05468	8.14005	-0.0853701	-0.496088	0.636807	0.922338	-1.06096		protein_coding	2OG-Fe(II) oxygenase superfamily protein	Chromosome	214320	215255	-	8.10617	8.4453	7.8687	7.96623	8.26467	7.93316
CCNA_00150	6.50477	6.46211	6.54743	-0.0853137	-0.910949	0.39612	0.866975	-1.06092		protein_coding	PDZ domain family protein	Chromosome	159320	160297	-	6.4874	6.51896	6.63592	6.49493	6.55868	6.33273
CCNA_03520	7.28681	7.24423	7.32938	-0.0851497	-0.211622	0.83914	0.966177	-1.0608		protein_coding	conserved hypothetical membrane protein	Chromosome	3677141	3677704	+	7.34443	8.00956	6.63415	6.72702	7.75422	7.25146
CCNA_01032	6.07876	6.03624	6.12128	-0.0850419	-0.85085	0.426266	0.867554	-1.06072		protein_coding	RNA polymerase ECF-type sigma factor	Chromosome	1121440	1122033	+	6.16159	5.9893	6.21294	6.15146	5.9371	6.02015
CCNA_03977	3.1049	3.06253	3.14726	-0.0847242	-0.829944	0.437139	0.868629	-1.06048		protein_coding	HTH transcriptional regulator	Chromosome	2959963	2960223	+	3.21797	3.2448	2.979	2.98064	3.13481	3.07215
CCNA_02170	4.58725	4.54498	4.62952	-0.0845396	-0.857685	0.422755	0.866975	-1.06035		protein_coding	glutathione S-transferase	Chromosome	2322614	2323237	-	4.56522	4.76304	4.5603	4.63722	4.43283	4.56489
CCNA_02412	0.970856	0.928602	1.01311	-0.0845085	-0.526868	0.616469	0.920777	-1.06033		protein_coding	TonB protein	Chromosome	2556193	2556915	+	1.11393	0.93741	0.987994	1.19083	0.995677	0.599293
CCNA_03185	5.98641	5.94417	6.02864	-0.0844677	-0.923121	0.390215	0.866975	-1.0603		protein_coding	glutathione S-transferase	Chromosome	3345853	3346479	+	5.98662	6.10979	5.98952	5.9182	6.06843	5.84589
CCNA_02959	2.39977	2.35773	2.44182	-0.0840883	-1.15483	0.290427	0.861872	-1.06002		protein_coding	Zn-dependent hydrolase_2C glyoxalase II family	Chromosome	3116116	3116976	+	2.38007	2.47435	2.47102	2.3786	2.36331	2.33127
CCNA_02622	7.60903	7.567	7.65107	-0.0840692	-0.845888	0.428829	0.867616	-1.06		protein_coding	M61 glycyl aminopeptidase	Chromosome	2769600	2771456	-	7.65969	7.53357	7.75995	7.68713	7.54137	7.47249
CCNA_01716	4.28382	4.24181	4.32583	-0.0840239	-0.835225	0.434374	0.867616	-1.05997		protein_coding	hypothetical protein	Chromosome	1846602	1846787	+	4.2056	4.41862	4.35327	4.12228	4.35981	4.24333
CCNA_03346	6.19081	6.14885	6.23276	-0.0839058	-0.921705	0.390898	0.866975	-1.05988	ruvC	protein_coding	crossover junction endodeoxyribonuclease ruvC	Chromosome	3525834	3526355	-	6.33269	6.26281	6.10278	6.21011	6.14507	6.09138
CCNA_02540	8.56587	8.52404	8.6077	-0.0836684	-0.639506	0.545224	0.897395	-1.05971		protein_coding	N-acyl-L-amino acid amidohydrolase	Chromosome	2689408	2690706	-	8.64957	8.40323	8.77031	8.70018	8.45874	8.4132
CCNA_03031	5.45741	5.41568	5.49914	-0.0834623	-0.732473	0.490446	0.882141	-1.05956		protein_coding	NlpC_P60 family protein	Chromosome	3185752	3186591	-	5.56508	5.29364	5.63871	5.4571	5.32349	5.46645
CCNA_00624	3.98278	3.94109	4.02447	-0.0833785	-0.686473	0.517079	0.891108	-1.0595		protein_coding	hypothetical protein with pentapeptide repeats	Chromosome	669233	670396	-	4.0299	4.13017	3.91335	3.77571	3.89959	4.14797
CCNA_02733	6.86969	6.82801	6.91138	-0.0833658	-0.616383	0.559426	0.899201	-1.05949		protein_coding	glutaminyl-peptide cyclotransferase	Chromosome	2895430	2896212	-	6.92327	7.10832	6.70255	6.6641	6.96357	6.85636
CCNA_03452	2.16158	2.11993	2.20324	-0.0833113	-1.05017	0.332567	0.864084	-1.05945		protein_coding	hypothetical protein	Chromosome	3616454	3616693	-	2.1771	2.14182	2.29078	2.13712	2.06881	2.15385
CCNA_01458	6.27518	6.2336	6.31676	-0.0831572	-0.324726	0.755991	0.954616	-1.05933		protein_coding	hypothetical protein	Chromosome	1567879	1568187	+	6.30722	6.73578	5.90729	6.16247	6.60131	5.93702
CCNA_03085	5.01142	4.96985	5.05298	-0.0831272	-0.551423	0.600503	0.913323	-1.05931		protein_coding	nitropropane dioxygenase_trans-enoyl-CoA reductase family	Chromosome	3234537	3235514	-	5.12388	5.21057	4.82448	4.97534	5.17686	4.75735
CCNA_00362	4.13321	4.09165	4.17477	-0.0831239	-0.471043	0.653615	0.925819	-1.05931		protein_coding	zinc uptake regulation protein	Chromosome	378802	379287	-	3.92496	4.52923	4.07013	3.91714	4.22508	4.13273
CCNA_00144	5.54767	5.50614	5.5892	-0.0830571	-1.1371	0.297234	0.861872	-1.05926		protein_coding	oxygen-independent coproporphyrinogen-III oxidase	Chromosome	155819	156973	-	5.60155	5.60106	5.56498	5.54096	5.44128	5.53618
CCNA_01333	3.94121	3.8997	3.98272	-0.0830238	-0.802478	0.451726	0.871661	-1.05924		protein_coding	hypothetical protein	Chromosome	1446332	1446724	-	3.87382	4.14357	3.93078	3.89555	3.80947	3.99408
CCNA_03685	5.81441	5.77312	5.8557	-0.082577	-0.881156	0.410859	0.866975	-1.05891	pbpZ	protein_coding	multimodular transpeptidase-transglycosylase PbpZ	Chromosome	3846049	3848232	-	5.94387	5.86363	5.7596	5.75049	5.68038	5.88849
CCNA_03782	4.96116	4.92006	5.00225	-0.0821968	-0.865673	0.418678	0.866975	-1.05863	ccmA	protein_coding	cytochrome c biogenesis ATP-binding export protein CcmA	Chromosome	3950191	3950805	+	5.1393	4.99408	4.87337	4.87488	4.90289	4.9824
CCNA_02844	5.84899	5.80791	5.89007	-0.0821563	-0.491771	0.639688	0.922627	-1.0586	parD-3	protein_coding	antitoxin protein parD-3	Chromosome	2997265	2997483	-	5.89769	6.15397	5.61854	5.58498	5.90063	5.93812
CCNA_00603	6.64745	6.6064	6.68849	-0.0820903	-0.875438	0.413734	0.866975	-1.05855		protein_coding	integral membrane protein	Chromosome	639155	640153	+	6.80314	6.57054	6.69179	6.69657	6.5742	6.54843
CCNA_03177	8.07959	8.03859	8.1206	-0.0820092	-0.560803	0.594466	0.910511	-1.05849		protein_coding	methylmalonyl-CoA mutase MeaA-like protein	Chromosome	3335473	3337461	-	8.06248	8.3839	7.91541	7.92875	8.20451	7.9825
CCNA_02043	4.70601	4.66507	4.74696	-0.0818899	-0.940799	0.381758	0.866975	-1.0584		protein_coding	sugar kinase	Chromosome	2188693	2190144	-	4.81832	4.70223	4.72031	4.68835	4.55448	4.75237
CCNA_00528	7.43701	7.39613	7.47788	-0.0817487	-0.64319	0.542982	0.896639	-1.0583		protein_coding	pyrroline-5-carboxylate reductase	Chromosome	540844	541626	+	7.46648	7.42427	7.54288	7.61039	7.41641	7.1616
CCNA_01279	6.19384	6.15307	6.2346	-0.081535	-1.03804	0.337762	0.866975	-1.05814		protein_coding	inorganic polyphosphate_ATP-NAD kinase	Chromosome	1404999	1405781	-	6.21778	6.24605	6.23999	6.24894	6.08527	6.12499
CCNA_02989	0.482065	0.441311	0.522819	-0.081508	-0.373814	0.720906	0.945206	-1.05812		protein_coding	hypothetical protein	Chromosome	3143413	3143955	+	0.7854	0.688475	0.0945808	0.215045	0.402735	0.706153
CCNA_R0121	1.92722	1.88654	1.96789	-0.0813483	-0.69961	0.509378	0.887463	-1.05801	CCNA_R0121	ncRNA	ncRNA	Chromosome	847992	848150	-	2.03693	2.01423	1.85251	1.78116	2.09252	1.78595
CCNA_01163	12.0666	12.0261	12.1072	-0.0811645	-0.654811	0.535948	0.896089	-1.05787		protein_coding	ice nucleation protein	Chromosome	1272589	1280028	+	12.09	11.9828	12.2489	12.2345	11.9307	11.913
CCNA_00583	5.4221	5.3816	5.4626	-0.0809976	-0.743694	0.484092	0.878627	-1.05775		protein_coding	lysozyme family protein	Chromosome	611838	613205	-	5.42335	5.38835	5.5761	5.55677	5.25948	5.32857
CCNA_00504	5.21684	5.17639	5.2573	-0.0809057	-0.689756	0.515148	0.889878	-1.05768		protein_coding	23S rRNA methyltransferase	Chromosome	519729	520193	-	5.27933	5.27983	5.21273	5.23317	5.34586	4.95015
CCNA_01318	11.5809	11.5405	11.6212	-0.0807296	-0.794592	0.455977	0.872995	-1.05755	rplE	protein_coding	LSU ribosomal protein L5P	Chromosome	1437211	1437768	+	11.5816	11.5789	11.7032	11.7058	11.4957	11.4201
CCNA_01637	9.92525	9.88489	9.96561	-0.0807204	-0.940777	0.381769	0.866975	-1.05755		protein_coding	topoisomerase IV subunit A	Chromosome	1755866	1758145	+	9.94921	9.96243	9.98518	10.0043	9.87067	9.7797
CCNA_01665	4.60686	4.56653	4.64719	-0.0806665	-0.779564	0.464157	0.874971	-1.05751		protein_coding	potassium-transporting ATPase C chain	Chromosome	1786463	1787056	+	4.54357	4.78397	4.61404	4.57455	4.67846	4.44657
CCNA_01499	4.32818	4.28794	4.36843	-0.0804894	-0.82553	0.43946	0.868629	-1.05738		protein_coding	acetyl-CoA acetyltransferase	Chromosome	1609534	1610736	+	4.36839	4.41704	4.31985	4.35028	4.39042	4.12312
CCNA_02104	3.63843	3.59821	3.67865	-0.0804355	-0.377546	0.718267	0.945206	-1.05734		protein_coding	GIY-YIG domain protein	Chromosome	2252605	2252940	-	3.71825	3.97817	3.33952	3.45565	3.93936	3.39963
CCNA_01937	7.09251	7.05243	7.13259	-0.0801609	-0.933768	0.385105	0.866975	-1.05714	sufD	protein_coding	FeS assembly protein SufD	Chromosome	2080163	2081191	-	7.12351	7.11441	7.15984	7.08787	6.92695	7.14246
CCNA_00795	6.4119	6.37183	6.45196	-0.080131	-0.790228	0.458342	0.873602	-1.05711	fixJ	protein_coding	two-component response regulator FixJ	Chromosome	858980	859588	-	6.46562	6.39956	6.49071	6.55125	6.30245	6.2618
CCNA_00517	5.57215	5.53209	5.6122	-0.080108	-0.464901	0.657772	0.926351	-1.0571		protein_coding	peptidyl-tRNA hydrolase	Chromosome	532435	533052	-	5.66934	5.38029	5.78697	5.8388	5.32099	5.43649
CCNA_02426	7.79366	7.75363	7.83368	-0.0800504	-0.774252	0.467073	0.875935	-1.05705		protein_coding	ribonuclease_2C CafA family	Chromosome	2569003	2570064	-	7.91153	7.71668	7.87283	7.8965	7.62994	7.73446
CCNA_01593	8.03282	7.99293	8.07272	-0.0797901	-0.662942	0.531061	0.894155	-1.05686		protein_coding	Xaa-pro aminopeptidase	Chromosome	1713020	1714831	-	8.10629	7.89551	8.21635	8.14696	7.87021	7.96162
CCNA_01738	11.5401	11.5003	11.5799	-0.0796479	-0.423878	0.685868	0.934984	-1.05676		protein_coding	TonB-dependent outer membrane receptor	Chromosome	1866634	1869063	-	11.6505	11.2688	11.8205	11.7925	11.3427	11.3657
CCNA_03294	7.64727	7.60749	7.68705	-0.0795646	-0.795964	0.455236	0.872383	-1.0567		protein_coding	beta-lactamase family protein	Chromosome	3463221	3464447	-	7.714	7.55163	7.79553	7.71865	7.57892	7.52489
CCNA_02720	6.76715	6.72743	6.80687	-0.0794347	-0.769776	0.469539	0.876484	-1.0566		protein_coding	conserved hypothetical protein	Chromosome	2880548	2881636	+	6.82461	6.64378	6.9522	6.79565	6.662	6.72464
CCNA_00182	4.29827	4.25858	4.33797	-0.0793885	-0.530197	0.614291	0.920399	-1.05657		protein_coding	type II secretion pathway protein N	Chromosome	195424	196140	+	4.43898	4.4249	4.15002	3.98881	4.34343	4.44349
CCNA_02624	8.02148	7.98183	8.06114	-0.079314	-0.77483	0.466755	0.875823	-1.05652	ftsA	protein_coding	cell division protein FtsA	Chromosome	2773477	2774802	-	8.15149	7.91602	8.11591	8.04312	7.85758	8.04478
CCNA_00575	3.9196	3.88009	3.95912	-0.0790354	-0.789161	0.458922	0.873855	-1.05631		protein_coding	conserved hypothetical protein	Chromosome	599049	600167	+	3.88247	4.04499	3.9499	4.03186	3.8448	3.76359
CCNA_03077	1.71918	1.67969	1.75867	-0.0789808	-0.66057	0.532484	0.894155	-1.05627		protein_coding	hypothetical protein	Chromosome	3227958	3228143	+	1.93252	1.81804	1.52544	1.69807	1.6352	1.7058
CCNA_01958	3.65098	3.61151	3.69045	-0.0789486	-0.667735	0.528194	0.894155	-1.05625	thiS	protein_coding	ThiaminS ubiquitin-like sulfur carrier protein ThiS	Chromosome	2103570	2103770	-	3.78896	3.69318	3.58922	3.71008	3.39845	3.72599
CCNA_03488	4.64877	4.60931	4.68822	-0.0789144	-0.724005	0.495279	0.883149	-1.05622		protein_coding	hypothetical protein	Chromosome	3648911	3649450	-	4.66007	4.83561	4.56899	4.53119	4.75474	4.54199
CCNA_02583	6.77349	6.73408	6.8129	-0.0788243	-0.4112	0.694665	0.937736	-1.05616		protein_coding	phosphoribosylformylglycinamidine synthase I	Chromosome	2732389	2733051	+	6.94019	6.44936	7.04915	6.95363	6.51256	6.73604
CCNA_01317	10.6241	10.5847	10.6635	-0.0788017	-0.756521	0.476897	0.876726	-1.05614	rplX	protein_coding	LSU ribosomal protein L24P	Chromosome	1436904	1437218	+	10.6224	10.6578	10.7103	10.761	10.5612	10.432
CCNA_00900	4.71606	4.67667	4.75544	-0.0787652	-0.924183	0.389703	0.866975	-1.05611		protein_coding	CHASE4-family GGDEF_EAL protein	Chromosome	978293	980500	+	4.86816	4.65355	4.74461	4.64094	4.70305	4.68603
CCNA_00604	5.63455	5.59519	5.6739	-0.0787135	-0.722173	0.496328	0.883149	-1.05608		protein_coding	RDD family membrane protein	Chromosome	640131	641012	+	5.73886	5.5314	5.75145	5.62677	5.44435	5.71445
CCNA_01559	5.24945	5.2101	5.2888	-0.0786969	-1.08865	0.316524	0.861872	-1.05606		protein_coding	2-deoxy-D-gluconate 3-dehydrogenase	Chromosome	1675960	1676727	+	5.3061	5.30391	5.25639	5.15484	5.23483	5.24063
CCNA_02408	6.33149	6.29224	6.37075	-0.078512	-0.896438	0.403248	0.866975	-1.05593		protein_coding	conserved hypothetical protein	Chromosome	2550731	2551864	-	6.44643	6.28285	6.38297	6.37132	6.19749	6.30791
CCNA_02593	3.86164	3.82242	3.90087	-0.078448	-0.547421	0.603089	0.914241	-1.05588		protein_coding	hypothetical protein	Chromosome	2741733	2742110	-	4.04538	3.97817	3.67905	3.71008	3.71335	4.04383
CCNA_03120	7.04967	7.01048	7.08887	-0.0783856	-0.913361	0.394944	0.866975	-1.05584		protein_coding	chemotaxis protein cheW	Chromosome	3268075	3268551	+	7.19989	7.05915	7.00755	6.98829	6.96839	7.07476
CCNA_01987	7.8683	7.82913	7.90747	-0.0783476	-0.844179	0.429714	0.867616	-1.05581	lpxI	protein_coding	UDP-2_2C3-diacylglucosamine pyrophosphatase LpxI	Chromosome	2133480	2134322	-	7.98904	7.81688	7.9165	7.93934	7.72529	7.82275
CCNA_00672	2.76428	2.72512	2.80344	-0.0783132	-0.506011	0.630212	0.920777	-1.05578		protein_coding	conserved hypothetical protein	Chromosome	729890	730693	-	2.85902	2.90592	2.64537	2.43956	2.96966	2.76615
CCNA_02722	6.88445	6.84556	6.92334	-0.0777763	-0.850028	0.42669	0.867554	-1.05539		protein_coding	conserved hypothetical protein	Chromosome	2884725	2885654	-	6.95999	6.95387	6.85614	6.72876	6.83916	6.96875
CCNA_03174	4.99803	4.95914	5.03691	-0.0777752	-0.919388	0.392019	0.866975	-1.05539		protein_coding	major facilitator superfamily transporter	Chromosome	3333430	3334809	+	5.02677	4.95769	5.12628	5.0344	4.89505	4.94797
CCNA_03265	6.93079	6.8919	6.96967	-0.0777704	-0.933163	0.385394	0.866975	-1.05539		protein_coding	CBS pair-family sensor histidine kinase_receiver domain protein	Chromosome	3434954	3436486	+	6.99207	6.99881	6.91814	6.79399	6.89669	6.98503
CCNA_03853	7.37189	7.33302	7.41076	-0.0777426	-0.644633	0.542106	0.896639	-1.05537		protein_coding	imidazole glycerol phosphate synthase_2C cyclase subunit	Chromosome	4017928	4018710	+	7.47705	7.22818	7.52705	7.48819	7.20021	7.31066
CCNA_02589	5.97239	5.93354	6.01124	-0.0777036	-1.0538	0.331029	0.86387	-1.05534		protein_coding	BolA-related transcriptional regulator	Chromosome	2739366	2739602	+	6.01048	6.04393	5.97932	5.97959	5.94851	5.87252
CCNA_03841	4.59581	4.55705	4.63456	-0.0775089	-0.978385	0.364248	0.866975	-1.05519		protein_coding	alpha_beta hydrolase family protein	Chromosome	4007847	4008806	-	4.70221	4.54375	4.65772	4.59765	4.52719	4.54631
CCNA_00855	1.94368	1.90494	1.98242	-0.0774804	-0.630478	0.550742	0.899201	-1.05517		protein_coding	rhamnogalacturonan acetylesterase	Chromosome	930735	931592	-	2.05234	1.96331	1.93159	1.66927	1.96132	2.08423
CCNA_03842	5.19777	5.15912	5.23642	-0.0773009	-0.87142	0.415763	0.866975	-1.05504	moeB	protein_coding	molybdopterin biosynthesis protein MoeB	Chromosome	4008861	4009598	-	5.35119	5.23939	5.11869	5.16002	5.11454	5.20281
CCNA_00237	9.53955	9.50101	9.57809	-0.0770793	-0.439022	0.675429	0.933537	-1.05488	chvI	protein_coding	two-component response regulator chvI	Chromosome	252525	253232	+	9.56826	9.89682	9.26919	9.33164	9.63982	9.53158
CCNA_00022	6.31682	6.27829	6.35535	-0.0770672	-0.625762	0.553638	0.899201	-1.05487		protein_coding	putative aerobic-type carbon monoxide dehydrogenase_2C small subunit CoxS	Chromosome	23029	23559	-	6.34173	6.48589	6.23843	6.18172	6.49154	6.1616
CCNA_02594	6.47078	6.43226	6.50929	-0.0770324	-0.500723	0.633722	0.920777	-1.05485		protein_coding	heat shock endopeptidase HtpX	Chromosome	2742178	2743128	-	6.28088	6.76022	6.48678	6.33968	6.63736	6.31974
CCNA_00310	6.26992	6.2314	6.30843	-0.0770314	-0.591082	0.575221	0.902497	-1.05485		protein_coding	3'-phosphoadenosine-5'-phosphosulfate (PAPS) 3'-phosphatase family protein	Chromosome	324066	324845	-	6.42068	6.08072	6.42389	6.34425	6.07638	6.27357
CCNA_01915	5.81446	5.77597	5.85294	-0.0769743	-0.422941	0.686516	0.934984	-1.0548		protein_coding	ribosomal small subunit pseudouridine synthase A	Chromosome	2057922	2058662	+	5.90619	5.54517	6.10747	6.03989	5.66267	5.62535
CCNA_02397	3.92071	3.88222	3.95919	-0.0769699	-0.473152	0.652191	0.925444	-1.0548		protein_coding	DeoR-family transcriptional regulator	Chromosome	2539482	2540201	+	3.94367	4.13401	3.7999	3.68872	4.19436	3.76359
CCNA_03787	3.63118	3.59274	3.66961	-0.0768704	-0.706178	0.505556	0.887282	-1.05473		protein_coding	heme exporter protein D CcmD	Chromosome	3954143	3954310	+	3.75639	3.49533	3.75712	3.70299	3.49055	3.58468
CCNA_00251	5.68654	5.64824	5.72483	-0.0765964	-0.75997	0.474975	0.876484	-1.05453		protein_coding	zinc metalloprotease	Chromosome	262953	263672	+	5.75249	5.75992	5.66209	5.60508	5.52207	5.81756
CCNA_01263	5.70861	5.67039	5.74684	-0.0764456	-0.744082	0.483873	0.878627	-1.05442		protein_coding	pyruvate dehydrogenase E1 component	Chromosome	1392280	1394634	+	5.85548	5.6622	5.72283	5.8028	5.67581	5.53256
CCNA_03393	3.82077	3.78256	3.85898	-0.0764148	-0.578004	0.583488	0.903659	-1.05439		protein_coding	phosphoribosylaminoimidazole carboxylase carboxyltransferase subunit	Chromosome	3564851	3565342	-	3.89962	3.82973	3.84758	3.6189	3.66673	4.06205
CCNA_00480	3.12769	3.08951	3.16586	-0.0763522	-0.632041	0.549784	0.899201	-1.05435		protein_coding	bacteriophage P4 integrase	Chromosome	495724	497022	-	3.09313	3.39964	3.00483	3.02678	3.15372	3.08805
CCNA_01641	4.38101	4.34287	4.41915	-0.076285	-0.919609	0.391912	0.866975	-1.0543		protein_coding	2-nitropropane dioxygenase family protein	Chromosome	1761961	1762896	+	4.39432	4.3509	4.51223	4.39713	4.35655	4.27492
CCNA_03184	7.73597	7.69784	7.7741	-0.0762665	-0.51038	0.627319	0.920777	-1.05429		protein_coding	acyl-CoA dehydrogenase	Chromosome	3344054	3345748	-	7.77986	8.00209	7.54036	7.54552	7.8857	7.6623
CCNA_01765	3.04181	3.00368	3.07993	-0.0762529	-0.902086	0.400462	0.866975	-1.05428		protein_coding	peptidase inhibitor_2C I78 family	Chromosome	1894059	1894400	+	3.14437	3.0833	3.01213	2.90238	3.05258	3.05608
CCNA_00962	3.73943	3.70131	3.77755	-0.0762324	-0.76893	0.470006	0.876484	-1.05426		protein_coding	MarR-family transcriptional regulator	Chromosome	1038480	1038926	-	3.85856	3.70614	3.76793	3.78245	3.54312	3.77836
CCNA_00793	3.25156	3.21353	3.2896	-0.0760648	-0.559627	0.595222	0.91097	-1.05414		protein_coding	phosphatidylglycerol glycosyltransferase	Chromosome	856299	857666	+	3.37332	3.41235	3.08313	3.13604	3.42047	3.08409
CCNA_02843	5.71935	5.68135	5.75736	-0.0760115	-0.591882	0.574717	0.902061	-1.0541	parE-3	protein_coding	toxin protein parE-3	Chromosome	2996950	2997252	-	5.74184	5.99723	5.533	5.72972	5.66399	5.65032
CCNA_01591	5.59724	5.55925	5.63522	-0.0759717	-0.544715	0.604841	0.915863	-1.05407		protein_coding	DNA polymerase III epsilon-like protein	Chromosome	1711708	1712337	+	5.64794	5.50791	5.74981	5.82826	5.39833	5.45116
CCNA_01977	7.04595	7.00801	7.08388	-0.0758667	-0.659488	0.533134	0.894155	-1.05399		protein_coding	1-acyl-sn-glycerol-3-phosphate acyltransferase	Chromosome	2121781	2122371	+	7.05296	7.03393	7.16476	7.22589	6.89893	6.89922
CCNA_R0012	0.976752	0.93882	1.01468	-0.0758639	-0.536927	0.6099	0.916434	-1.05399	CCNA_R0012	ncRNA	ncRNA	Chromosome	758663	758806	-	1.06917	0.972164	1.00272	0.686687	1.21315	0.916623
CCNA_02387	7.9775	7.93962	8.01539	-0.075771	-0.61388	0.560976	0.899201	-1.05392		protein_coding	glutathione reductase	Chromosome	2530722	2532122	-	8.05998	7.84323	8.14296	8.12376	7.8233	7.87179
CCNA_03013	7.12102	7.08315	7.15888	-0.0757281	-0.747198	0.482119	0.878627	-1.05389		protein_coding	alkyl hydroperoxide reductase subunit F	Chromosome	3165964	3167547	+	7.08305	7.1241	7.2695	7.23206	6.98643	7.03098
CCNA_03765	6.93214	6.89429	6.96999	-0.075707	-0.679114	0.521426	0.892499	-1.05388		protein_coding	phosphohydrolase_2C MutT_nudix family protein	Chromosome	3933616	3934179	-	6.97574	6.90945	7.02478	7.08242	6.88344	6.717
CCNA_01498	5.02043	4.98261	5.05824	-0.0756285	-0.801011	0.452515	0.871661	-1.05382		protein_coding	3-hydroxy-3-methylglutaryl CoA synthase	Chromosome	1608057	1609523	+	5.08038	5.0378	5.05654	5.02448	5.09804	4.82531
CCNA_00021	7.93498	7.89726	7.97271	-0.075451	-0.994235	0.357056	0.866975	-1.05369		protein_coding	putative aerobic-type carbon monoxide dehydrogenase_2C large subunit CoxL	Chromosome	20840	23032	-	7.96328	8.00341	7.95143	7.81751	7.94578	7.92848
CCNA_00671	6.26137	6.22378	6.29896	-0.075176	-0.448531	0.668914	0.931952	-1.05349		protein_coding	ABC-type polysaccharide_polyol phosphate export system_2C permease component	Chromosome	728965	729756	-	6.36699	5.96848	6.56141	6.36347	6.08921	6.21867
CCNA_03335	5.65261	5.61502	5.6902	-0.0751754	-0.928451	0.38765	0.866975	-1.05349		protein_coding	PP-loop family cell cycle control ATPase	Chromosome	3516491	3517717	-	5.66057	5.77722	5.63281	5.59363	5.57001	5.68143
CCNA_00809	5.50602	5.46846	5.54358	-0.0751203	-0.759935	0.474994	0.876484	-1.05345		protein_coding	quinone oxidoreductase	Chromosome	872590	873585	-	5.60613	5.43504	5.58957	5.59459	5.34586	5.46493
CCNA_02383	6.06896	6.03142	6.10649	-0.0750652	-0.825186	0.439642	0.868629	-1.05341		protein_coding	alpha_beta hydrolase family protein	Chromosome	2525071	2525940	-	6.24444	6.04137	6.03366	6.08692	5.97586	6.0315
CCNA_02062	7.91698	7.87963	7.95432	-0.0746909	-0.78414	0.461655	0.874971	-1.05314		protein_coding	DNA repair protein recN	Chromosome	2211778	2213484	-	8.01865	7.85127	7.99305	8.00959	7.79694	7.83237
CCNA_00408	5.19631	5.15898	5.23364	-0.0746642	-0.757613	0.476287	0.876726	-1.05312		protein_coding	antiporter protein	Chromosome	423040	424308	-	5.35818	5.13398	5.20877	5.1326	5.06945	5.27489
CCNA_00765	2.83902	2.80188	2.87616	-0.0742789	-0.924169	0.38971	0.866975	-1.05283		protein_coding	hypothetical protein	Chromosome	823153	823443	+	2.90643	2.88783	2.83421	2.70372	2.83559	2.86633
CCNA_00374	8.64036	8.60341	8.6773	-0.0738852	-0.37055	0.723218	0.945892	-1.05255		protein_coding	putative ATP synthase protein I	Chromosome	389797	390177	-	8.86727	8.33853	8.82609	8.87733	8.31791	8.61499
CCNA_03528	5.59086	5.55401	5.62772	-0.0737069	-0.64596	0.5413	0.896639	-1.05242		protein_coding	RNA methyltransferase	Chromosome	3684965	3685681	-	5.72029	5.43504	5.72782	5.59459	5.43124	5.6362
CCNA_02965	5.50331	5.46646	5.54016	-0.0736951	-0.490154	0.640769	0.922627	-1.05241		protein_coding	cell wall hydrolase family protein	Chromosome	3120990	3122231	-	5.57578	5.29106	5.75363	5.63982	5.29312	5.46645
CCNA_03766	7.92973	7.89289	7.96656	-0.073662	-0.466569	0.656641	0.926351	-1.05238		protein_coding	16S rRNA processing protein RimM	Chromosome	3934203	3934784	-	8.05173	7.76781	8.08013	8.18034	7.68946	7.80888
CCNA_02198	7.49762	7.46094	7.5343	-0.0733604	-1.00055	0.354224	0.866975	-1.05216		protein_coding	trans-isoprenyl diphosphate synthase	Chromosome	2347464	2348474	-	7.54451	7.53484	7.52355	7.52532	7.40482	7.45268
CCNA_02834	4.66873	4.63208	4.70537	-0.0732991	-0.849416	0.427006	0.867554	-1.05212		protein_coding	molybdopterin dependent oxidoreductase	Chromosome	2987948	2988889	-	4.72162	4.60039	4.79412	4.65385	4.56157	4.6808
CCNA_02670	5.17272	5.1361	5.20933	-0.0732293	-0.700299	0.508976	0.887463	-1.05207		protein_coding	ABC transporter ATP-binding protein	Chromosome	2822632	2824239	-	5.3713	5.1137	5.14299	5.24907	5.06047	5.09877
CCNA_01355	5.42149	5.38504	5.45794	-0.0728931	-0.726209	0.494018	0.883149	-1.05182	iolR	protein_coding	transcriptional regulator IolR	Chromosome	1469366	1470241	+	5.44541	5.44048	5.48792	5.55971	5.34504	5.25038
CCNA_R0002	3.02443	2.98814	3.06073	-0.072581	-0.433184	0.679444	0.934798	-1.0516	CCNA_R0002	ncRNA	ncRNA	Chromosome	96456	96584	-	3.16578	3.21971	2.79668	2.92692	3.25173	2.78578
CCNA_01099	5.5151	5.47887	5.55134	-0.0724683	-0.512558	0.62588	0.920777	-1.05151		protein_coding	tetracycline resistance protein	Chromosome	1204106	1205296	-	5.65742	5.28156	5.71503	5.59841	5.34092	5.49728
CCNA_00677	10.607	10.5708	10.6432	-0.0723886	-0.485241	0.644059	0.922758	-1.05146		protein_coding	LSU ribosomal protein L1P	Chromosome	733882	734571	-	10.6862	10.3949	10.8485	10.7679	10.4422	10.5025
CCNA_02847	6.75432	6.71816	6.79047	-0.0723057	-1.02728	0.342419	0.866975	-1.0514		protein_coding	cytochrome c-type biogenesis protein ccmH	Chromosome	3000402	3000854	-	6.83356	6.76704	6.77081	6.73962	6.69883	6.71604
CCNA_02692	5.86986	5.83374	5.90598	-0.0722477	-0.791131	0.457852	0.873484	-1.05135		protein_coding	YceI-like domain protein	Chromosome	2845243	2845935	-	6.01196	5.87916	5.82682	5.91207	5.73162	5.85753
CCNA_01115	5.21319	5.17707	5.2493	-0.0722252	-0.813271	0.445953	0.869537	-1.05134		protein_coding	two component sensor histidine kinase	Chromosome	1219547	1220338	-	5.33316	5.22595	5.18878	5.12068	5.1184	5.29215
CCNA_01762	7.06702	7.03096	7.10308	-0.0721178	-0.487047	0.642849	0.922758	-1.05126		protein_coding	YjgP_YjgQ family membrane permease	Chromosome	1890632	1891771	-	7.18117	6.88544	7.24261	7.25676	6.83683	6.99928
CCNA_01320	10.6304	10.5944	10.6665	-0.0720707	-0.705658	0.505858	0.887282	-1.05122	rpsH	protein_coding	SSU ribosomal protein S8P	Chromosome	1438106	1438504	+	10.6319	10.6264	10.7411	10.768	10.5336	10.4816
CCNA_00457	0.131836	0.0958328	0.16784	-0.0720068	-0.606973	0.565269	0.900013	-1.05118		protein_coding	phosphoenolpyruvate-protein phosphotransferase_phosphocarrier protein HPr_PTS system_2C glucose-specific IIA subunit	Chromosome	467106	469664	+	-0.0376134	0.194899	0.346233	0.000632768	0.124706	0.16216
CCNA_01916	6.76601	6.73007	6.80196	-0.0718929	-0.321302	0.758464	0.954616	-1.05109		protein_coding	ribonuclease BN	Chromosome	2058860	2059846	-	6.91539	6.72912	6.76137	6.8868	7.08156	6.22183
CCNA_01531	7.89512	7.85956	7.93067	-0.07111	-0.817457	0.443729	0.868629	-1.05052		protein_coding	acetyltransferase	Chromosome	1638743	1639297	+	7.92899	7.91741	7.94561	7.92476	7.93024	7.72368
CCNA_R0029	0.3422	0.306734	0.377666	-0.0709322	-0.249949	0.810646	0.960864	-1.0504	CCNA_R0029	tRNA	tRNA	Chromosome	1399934	1400008	-	1.03854	-0.0273568	0.121816	0.133063	0.402735	0.384403
CCNA_02539	5.3668	5.3314	5.40219	-0.0707902	-0.379366	0.716982	0.944525	-1.05029		protein_coding	aspartate aminotransferase	Chromosome	2688132	2689277	+	5.41369	5.14068	5.6522	5.6361	5.09804	5.26006
CCNA_02805	6.39796	6.36258	6.43334	-0.0707601	-0.759327	0.475333	0.876676	-1.05027		protein_coding	hypothetical protein	Chromosome	2960594	2961004	+	6.41473	6.35499	6.53031	6.46225	6.37513	6.25036
CCNA_02331	6.49564	6.46027	6.531	-0.0707338	-0.846527	0.428499	0.867616	-1.05025		protein_coding	peptidoglycan-specific endopeptidase_2C M23 family	Chromosome	2472976	2473827	+	6.60116	6.53684	6.45501	6.50972	6.49969	6.3714
CCNA_01968	8.01608	7.98075	8.0514	-0.070649	-0.140951	0.892346	0.970882	-1.05019		protein_coding	pentapeptide repeats containing protein	Chromosome	2111609	2112478	+	8.12713	8.88458	7.14249	7.4215	8.6576	7.86315
CCNA_R0037	3.75248	3.71718	3.78778	-0.070594	-0.554195	0.598716	0.912963	-1.05015	CCNA_R0037	tRNA	tRNA	Chromosome	1564996	1565070	+	3.91445	3.58507	3.8638	3.88619	3.59107	3.67428
CCNA_02133	11.3358	11.3005	11.3711	-0.0705866	-0.676292	0.523099	0.892499	-1.05014	glk	protein_coding	glucokinase	Chromosome	2289247	2290242	-	11.3844	11.2642	11.4648	11.4615	11.2172	11.2229
CCNA_02824	2.24127	2.206	2.27654	-0.0705389	-0.264912	0.799605	0.959858	-1.05011		protein_coding	hypothetical protein	Chromosome	2980222	2980575	+	2.36781	2.71906	1.74276	2.23861	2.44539	1.93401
CCNA_01111	3.23944	3.20421	3.27466	-0.0704485	-0.263536	0.800618	0.959858	-1.05004		protein_coding	DnaA-related protein	Chromosome	1217028	1217396	+	3.21455	3.10304	3.50639	3.80248	2.94382	2.86633
CCNA_03167	6.07162	6.03642	6.10682	-0.0703923	-0.44688	0.670043	0.932873	-1.05		protein_coding	hypothetical protein	Chromosome	3325776	3326630	-	6.20964	5.77722	6.3336	6.14101	6.02031	5.94795
CCNA_00141	5.46956	5.43442	5.50471	-0.0702891	-0.813287	0.445945	0.869537	-1.04993		protein_coding	tetratricopeptide repeat family protein	Chromosome	153718	154533	-	5.57778	5.52776	5.40859	5.42301	5.36302	5.51723
CCNA_03206	7.78184	7.7467	7.81699	-0.0702831	-0.956653	0.374295	0.866975	-1.04992		protein_coding	L-serine dehydratase	Chromosome	3368261	3369649	+	7.86415	7.78455	7.80225	7.78977	7.69769	7.75265
CCNA_03756	6.7173	6.68218	6.75243	-0.070252	-0.808577	0.448457	0.869689	-1.0499		protein_coding	cation efflux family transporter	Chromosome	3926010	3926939	-	6.85597	6.70188	6.69944	6.73832	6.59441	6.7138
CCNA_02164	5.76003	5.72493	5.79513	-0.070198	-0.546888	0.603434	0.914241	-1.04986		protein_coding	glutamate dehydrogenase_leucine dehydrogenase	Chromosome	2318142	2319203	-	5.74777	5.98718	5.65045	5.60793	5.90788	5.65899
CCNA_00202	5.63543	5.60043	5.67043	-0.0699998	-0.719149	0.498065	0.883149	-1.04972		protein_coding	DesA-family fatty acid desaturase	Chromosome	216215	217270	+	5.77995	5.52921	5.70211	5.65825	5.50818	5.63485
CCNA_01563	10.428	10.3931	10.463	-0.0699787	-0.487791	0.64235	0.922627	-1.0497		protein_coding	2-dehydro-3-deoxygluconokinase	Chromosome	1680856	1681962	+	10.4954	10.2419	10.6518	10.5991	10.3097	10.2704
CCNA_03388	4.26921	4.23425	4.30416	-0.0699189	-0.383277	0.714223	0.943566	-1.04966		protein_coding	ABC-2 family membrane transport protein	Chromosome	3561263	3561988	-	4.39885	4.55239	3.96126	4.00619	4.38563	4.31092
CCNA_00158	6.11609	6.08115	6.15103	-0.0698801	-0.499163	0.63476	0.921001	-1.04963	recF	protein_coding	DNA replication and repair protein recF	Chromosome	165621	166784	+	6.30239	6.17184	5.97885	5.99925	6.31929	5.9249
CCNA_00969	4.09537	4.06053	4.13022	-0.0696915	-0.960185	0.372647	0.866975	-1.04949		protein_coding	two component sensor histidine kinase	Chromosome	1044122	1045882	-	4.18303	4.13401	4.07362	4.07915	4.04642	4.05601
CCNA_03223	3.53432	3.49949	3.56914	-0.0696488	-0.678549	0.521761	0.892499	-1.04946		protein_coding	TetR-family transcriptional regulator	Chromosome	3386049	3386657	+	3.5655	3.67747	3.46446	3.35074	3.57713	3.57061
CCNA_02975	7.53328	7.49857	7.56799	-0.0694168	-0.676656	0.522883	0.892499	-1.04929		protein_coding	excinuclease ABC subunit C	Chromosome	3129406	3131328	+	7.59653	7.54299	7.56445	7.68286	7.44777	7.36509
CCNA_02842	6.76649	6.73185	6.80113	-0.0692795	-0.863616	0.419725	0.866975	-1.04919		protein_coding	two-component sensor histidine kinase	Chromosome	2995539	2996945	-	6.81927	6.8642	6.71992	6.68673	6.71228	6.79654
CCNA_02256	7.41509	7.38051	7.44967	-0.0691537	-0.62562	0.553725	0.899201	-1.0491		protein_coding	Mg2+ transporter mgtE	Chromosome	2407281	2408750	-	7.50147	7.32063	7.5269	7.55514	7.31109	7.2753
CCNA_01995	8.02067	7.98613	8.05521	-0.0690814	-0.423594	0.686064	0.934984	-1.04905		protein_coding	phosphatidate cytidylyltransferase	Chromosome	2142103	2142948	-	8.13372	7.77874	8.25319	8.22338	7.87606	7.85896
CCNA_03590	4.80434	4.76985	4.83883	-0.0689722	-0.868162	0.417414	0.866975	-1.04897	nepR	protein_coding	anti-sigma factor NepR	Chromosome	3744561	3744746	-	4.84291	4.82851	4.84506	4.78882	4.67192	4.84883
CCNA_00777	7.62729	7.59283	7.66176	-0.0689338	-0.681567	0.519974	0.892499	-1.04894		protein_coding	PAS family GGDEF_EAL protein	Chromosome	835363	837786	-	7.71051	7.51306	7.76171	7.69474	7.50318	7.58056
CCNA_01489	6.41219	6.37777	6.4466	-0.068834	-0.540022	0.607887	0.916434	-1.04887	abfA	protein_coding	alpha-L-arabinofuranosidase	Chromosome	1596728	1598278	+	6.4987	6.26763	6.57349	6.57522	6.28626	6.27183
CCNA_02647	3.62527	3.59087	3.65967	-0.0687923	-0.474634	0.651191	0.925194	-1.04884		protein_coding	PBP2-family ligand-binding transcriptional regulator	Chromosome	2800802	2801722	-	3.78204	3.70614	3.49081	3.47657	3.8587	3.43735
CCNA_03326	7.66104	7.62666	7.69541	-0.0687468	-0.93811	0.383035	0.866975	-1.04881		protein_coding	two-component sensor histidine kinase	Chromosome	3506595	3508568	+	7.69233	7.67823	7.71567	7.64361	7.56169	7.67469
CCNA_01302	6.4177	6.38343	6.45198	-0.0685541	-0.687577	0.516429	0.890563	-1.04867		protein_coding	acetyltransferase domain protein	Chromosome	1428800	1429948	+	6.57071	6.30304	6.48219	6.40718	6.2931	6.45
CCNA_03318	4.00132	3.96709	4.03554	-0.0684559	-0.768386	0.470307	0.876484	-1.04859	imuB	protein_coding	DNA polymerase Y-family protein ImuB	Chromosome	3496374	3497750	-	4.07587	4.07328	3.95748	3.89244	4.0883	3.92053
CCNA_03242	5.84412	5.80993	5.87832	-0.0683933	-0.745711	0.482956	0.878627	-1.04855		protein_coding	succinic semialdehyde dehydrogenase	Chromosome	3407266	3408723	-	5.93402	5.94297	5.75797	5.89351	5.72468	5.81159
CCNA_01837	2.05933	2.02539	2.09327	-0.0678804	-0.423958	0.685812	0.934984	-1.04818		protein_coding	transposase_2C IS30 family	Chromosome	1969053	1970081	-	1.96546	2.36745	1.9469	1.89746	2.2624	1.91631
CCNA_03050	5.55339	5.51946	5.58731	-0.0678483	-0.569729	0.588754	0.905999	-1.04815		protein_coding	protein tyrosine phosphatase	Chromosome	3204621	3205394	-	5.63072	5.37867	5.75254	5.59363	5.41488	5.54988
CCNA_00063	7.26848	7.23457	7.30239	-0.0678256	-0.551198	0.600648	0.913323	-1.04814	mviN	protein_coding	MviN-family integral membrane protein	Chromosome	64529	66091	-	7.40965	7.15893	7.3386	7.44345	7.14056	7.11968
CCNA_00784	6.54903	6.51512	6.58294	-0.067823	-0.493018	0.638855	0.922627	-1.04813		protein_coding	peptidoglycan-associated outer membrane lipoprotein	Chromosome	846681	847904	+	6.69344	6.35622	6.69916	6.70058	6.47622	6.36855
CCNA_03563	7.90359	7.86978	7.93739	-0.0676098	-0.490303	0.640669	0.922627	-1.04798		protein_coding	ATP synthase delta chain	Chromosome	3718691	3719245	-	8.08443	7.70946	8.01829	7.94986	7.67873	7.98077
CCNA_03231	2.62243	2.58876	2.65609	-0.0673318	-0.535608	0.610759	0.916434	-1.04778	relB-4	protein_coding	anti-toxin protein relB-4	Chromosome	3397198	3397377	+	2.61098	2.89691	2.46039	2.5621	2.65629	2.5479
CCNA_03339	4.70605	4.67242	4.73968	-0.0672584	-0.577248	0.583968	0.903659	-1.04772	tolA	protein_coding	TolA protein	Chromosome	3520731	3521543	-	4.81155	4.60177	4.80571	4.86539	4.57566	4.5762
CCNA_00389	4.93062	4.89724	4.96401	-0.0667657	-0.870487	0.416235	0.866975	-1.04737		protein_coding	aminomethyltransferase family protein	Chromosome	405104	405895	-	5.01009	4.89681	4.98511	4.91069	4.94039	4.84064
CCNA_R0099	3.90661	3.87328	3.93993	-0.0666557	-0.451998	0.666546	0.929779	-1.04729	CCNA_R0099	ncRNA	ncRNA	Chromosome	124027	124282	-	4.02013	3.70872	4.09095	3.99463	3.98018	3.64503
CCNA_00192	6.6637	6.63039	6.69702	-0.0666284	-0.674532	0.524145	0.892499	-1.04727		protein_coding	long-chain-fatty-acid--CoA ligase	Chromosome	205174	206793	-	6.68048	6.63466	6.7759	6.78772	6.57526	6.52818
CCNA_01815	8.0143	7.98099	8.04761	-0.0666177	-0.808611	0.448439	0.869689	-1.04726	ntrC	protein_coding	nitrogen assimilation regulatory protein NtrC	Chromosome	1939826	1941247	+	8.03946	8.14566	7.95771	8.00221	7.93598	8.00478
CCNA_01312	11.914	11.8807	11.9473	-0.0665999	-0.612062	0.562104	0.899201	-1.04725	rpsC	protein_coding	SSU ribosomal protein S3P	Chromosome	1434874	1435626	+	11.894	11.9181	12.0299	12.0717	11.8234	11.7471
CCNA_02462	5.96532	5.93215	5.9985	-0.0663516	-0.500843	0.633642	0.920777	-1.04707		protein_coding	conserved hypothetical protein	Chromosome	2604354	2604671	+	5.89341	6.19041	5.91168	5.90282	6.12701	5.76662
CCNA_03015	0.437663	0.404501	0.470825	-0.066324	-0.27206	0.794347	0.959858	-1.04705		protein_coding	hypothetical protein	Chromosome	3168427	3168684	-	0.80373	0.486929	0.121816	0.215045	0.836298	0.16216
CCNA_00037	5.65369	5.6206	5.68677	-0.0661696	-0.602519	0.568048	0.900758	-1.04693		protein_coding	esterase lipase family protein	Chromosome	39980	40768	-	5.68426	5.8148	5.56125	5.53996	5.77987	5.54197
CCNA_02208	7.63264	7.59964	7.66565	-0.0660067	-0.785802	0.460749	0.874751	-1.04682		protein_coding	thymidylate synthase	Chromosome	2355989	2356828	+	7.67641	7.63364	7.68689	7.71161	7.58189	7.50542
CCNA_00667	5.63762	5.60474	5.6705	-0.0657589	-0.473234	0.652136	0.925444	-1.04664		protein_coding	lipopolysaccharide biosynthesis protein	Chromosome	723506	724690	-	5.79778	5.4241	5.78963	5.72711	5.43279	5.65433
CCNA_02482	4.43466	4.40179	4.46753	-0.0657382	-0.778451	0.464767	0.874971	-1.04662		protein_coding	AraC-family transcriptional regulator	Chromosome	2629234	2630172	-	4.52435	4.5336	4.34463	4.39053	4.43128	4.38357
CCNA_02444	4.78729	4.75444	4.82014	-0.0657041	-0.606795	0.56538	0.900013	-1.0466		protein_coding	N(4)-(beta-N-acetylglucosaminyl)-L-asparaginase	Chromosome	2585347	2586378	-	4.74196	4.97386	4.74461	4.61096	4.80703	4.84532
CCNA_00333	4.88104	4.84828	4.9138	-0.0655175	-0.535739	0.610674	0.916434	-1.04646		protein_coding	LytTr DNA-binding domain protein	Chromosome	344130	344957	-	5.03067	4.68269	5.02803	4.94563	4.76092	4.83829
CCNA_02072	4.0414	4.00881	4.07399	-0.065187	-0.570222	0.58844	0.905999	-1.04622		protein_coding	ATP-dependent protease subunit	Chromosome	2223019	2223858	+	4.15653	3.92373	4.14172	4.16674	3.86559	3.99408
CCNA_R0030	8.62788	8.59545	8.66032	-0.0648726	-0.439575	0.675049	0.933537	-1.04599	CCNA_R0030	tRNA	tRNA	Chromosome	1423164	1423249	+	8.81196	8.43395	8.73505	8.77958	8.37974	8.62703
CCNA_02596	11.7619	11.7295	11.7943	-0.0647422	-0.643478	0.542807	0.896639	-1.0459		protein_coding	SSU ribosomal protein S4P	Chromosome	2743723	2744340	-	11.7351	11.9314	11.7164	11.8427	11.7202	11.6257
CCNA_02422	4.14686	4.11454	4.17919	-0.064648	-0.444067	0.671969	0.933483	-1.04583		protein_coding	short chain dehydrogenase	Chromosome	2566554	2567381	-	4.28114	3.91035	4.34607	4.17956	4.2215	3.94255
CCNA_00539	4.11023	4.07793	4.14253	-0.0646066	-0.468503	0.655333	0.926351	-1.0458		protein_coding	salicylate hydroxylase	Chromosome	558249	559709	-	4.08714	4.30393	4.03653	4.04593	4.31011	3.87773
CCNA_R0172	1.38067	1.34841	1.41293	-0.0645228	-0.301773	0.772623	0.955703	-1.04574	CCNA_R0172	ncRNA	ncRNA	Chromosome	2940596	2940670	-	1.4985	1.16475	1.57555	1.68374	1.42717	0.934317
CCNA_00060	7.02267	6.99042	7.05493	-0.0645047	-0.403142	0.700284	0.938019	-1.04573		protein_coding	mitochondrial-type Fe-S cluster assembly protein NFU	Chromosome	61191	61763	-	6.87965	7.29641	6.98872	6.98354	7.22142	6.7663
CCNA_02070	9.36038	9.32839	9.39236	-0.063977	-0.679647	0.521111	0.892499	-1.04534		protein_coding	protein translocase subunit secD	Chromosome	2220831	2222429	-	9.35483	9.3956	9.42666	9.4806	9.29025	9.21431
CCNA_01103	6.50568	6.47372	6.53764	-0.0639215	-0.577027	0.584108	0.903659	-1.0453		protein_coding	ADP-heptose--LPS heptosyltransferase	Chromosome	1208972	1209943	-	6.62229	6.37582	6.61481	6.59401	6.33883	6.48831
CCNA_03004	0.928405	0.896502	0.960309	-0.0638071	-0.312771	0.764637	0.955703	-1.04522		protein_coding	nucleoside_nucleotide kinase	Chromosome	3158154	3159056	+	1.14301	1.11896	0.618957	0.715141	0.739503	1.23486
CCNA_03726	6.36676	6.33488	6.39864	-0.0637532	-0.838249	0.432796	0.867616	-1.04518		protein_coding	3-amino-5-hydroxybenzoic acid synthase family	Chromosome	3894358	3895518	-	6.37506	6.36483	6.45602	6.30325	6.40029	6.30111
CCNA_01908	1.14943	1.11767	1.1812	-0.0635321	-0.304644	0.770535	0.955703	-1.04502		protein_coding	ABC-type transporter_2C permease component	Chromosome	2053105	2053920	-	0.958994	1.51043	1.07417	0.770418	1.37657	1.20602
CCNA_02361	7.29726	7.26565	7.32887	-0.0632216	-0.750903	0.480039	0.877599	-1.0448		protein_coding	polysaccharide biosynthesis protein celD	Chromosome	2500476	2501627	-	7.42435	7.23625	7.32603	7.24644	7.22343	7.32708
CCNA_02668	3.72743	3.69606	3.75879	-0.0627341	-0.527917	0.615782	0.92061	-1.04444		protein_coding	ribosomal protein L11 methyltransferase	Chromosome	2820665	2821294	-	3.88892	3.76926	3.6182	3.58461	3.62127	3.8823
CCNA_02649	4.57932	4.54799	4.61066	-0.0626724	-0.540702	0.607445	0.916434	-1.0444		protein_coding	PaiB transcriptional regulator	Chromosome	2803178	2803789	-	4.69731	4.41546	4.7192	4.64833	4.42507	4.57056
CCNA_03717	8.17052	8.13919	8.20184	-0.0626555	-0.382667	0.714653	0.943566	-1.04439		protein_coding	ribonuclease D	Chromosome	3881992	3882609	-	8.15417	8.49235	7.959	8.03908	8.34366	8.03482
CCNA_02693	8.6778	8.64673	8.70887	-0.0621381	-0.621245	0.556421	0.899201	-1.04401		protein_coding	M10 peptidase-related protein	Chromosome	2846063	2848015	-	8.84836	8.56583	8.71242	8.72137	8.57296	8.64586
CCNA_01170	3.94488	3.91401	3.97574	-0.0617343	-0.44133	0.673845	0.933483	-1.04372		protein_coding	TonB-dependent receptor	Chromosome	1288710	1291355	-	4.08901	3.86945	3.96878	4.1512	3.92182	3.669
CCNA_01734	4.63811	4.60725	4.66897	-0.0617184	-0.757873	0.476143	0.876726	-1.04371		protein_coding	MarC family integral membrane protein	Chromosome	1862960	1863646	-	4.63853	4.69445	4.67391	4.59191	4.70818	4.52165
CCNA_00527	9.08517	9.05433	9.11602	-0.0616902	-0.578208	0.583359	0.903659	-1.04369		protein_coding	conserved hypothetical protein	Chromosome	540157	540663	+	9.07029	9.15248	9.12528	9.17658	9.13093	8.85548
CCNA_02609	2.26571	2.23488	2.29653	-0.061649	-0.415038	0.691997	0.937736	-1.04366		protein_coding	membrane transport protein	Chromosome	2755878	2756816	+	2.50295	2.01423	2.37242	2.08356	2.28316	2.33794
CCNA_00563	5.14415	5.11334	5.17496	-0.0616158	-0.505932	0.630264	0.920777	-1.04363		protein_coding	SNARE-associated family membrane protein	Chromosome	577720	578457	+	5.19244	4.9983	5.33413	5.23685	4.96093	5.14224
CCNA_00177	1.53625	1.50546	1.56704	-0.061582	-0.523421	0.618728	0.920777	-1.04361		protein_coding	type II secretion pathway protein I	Chromosome	191925	192308	+	1.56448	1.52221	1.61442	1.32612	1.46399	1.72625
CCNA_00852	5.3146	5.28382	5.34538	-0.0615592	-0.780241	0.463786	0.874971	-1.04359		protein_coding	TetR family transcriptional regulator	Chromosome	927638	928252	+	5.3736	5.29106	5.37149	5.24419	5.23749	5.36979
CCNA_00479	1.75596	1.7252	1.78672	-0.0615164	-0.398004	0.703877	0.939365	-1.04356		protein_coding	Helix-turn-helix DNA-binding protein	Chromosome	495332	495655	+	1.69787	1.93716	1.72511	1.63989	2.02841	1.5073
CCNA_00669	7.1481	7.11754	7.17866	-0.0611195	-0.381756	0.715295	0.943566	-1.04327		protein_coding	glycosyltransferase family 99 protein WbsX	Chromosome	725750	728206	-	7.27613	6.90609	7.35375	7.34533	6.95336	7.05392
CCNA_02234	4.8244	4.79389	4.8549	-0.0610109	-0.345142	0.741316	0.95057	-1.0432		protein_coding	EF hand domain protein	Chromosome	2383122	2383457	-	4.85284	5.13302	4.57885	4.66666	5.04738	4.66764
CCNA_00986	5.31042	5.28018	5.34066	-0.0604782	-0.664125	0.530352	0.894155	-1.04281		protein_coding	general stress protein 17O	Chromosome	1066823	1067782	+	5.26203	5.4397	5.32024	5.30746	5.35977	5.17331
CCNA_03147	4.10672	4.0765	4.13694	-0.0604382	-0.657623	0.534255	0.894611	-1.04278		protein_coding	hypothetical protein	Chromosome	3300889	3301518	+	4.17425	4.11664	4.11994	3.98004	4.02399	4.22547
CCNA_01377	3.24693	3.21683	3.27703	-0.060192	-0.361272	0.729804	0.947461	-1.0426		protein_coding	hypothetical protein	Chromosome	1492093	1492239	-	3.33602	3.56529	2.92977	3.13604	3.2447	3.26976
CCNA_00858	8.4151	8.3852	8.445	-0.0597995	-0.273709	0.793137	0.959858	-1.04232		protein_coding	TonB-dependent receptor	Chromosome	935330	937543	+	8.22538	8.88294	8.22668	8.11244	8.57208	8.47107
CCNA_01954	11.4274	11.3975	11.4573	-0.0597934	-0.421043	0.687831	0.935778	-1.04232		protein_coding	ribonuclease E	Chromosome	2097480	2100176	+	11.4057	11.7343	11.2318	11.3107	11.4887	11.393
CCNA_01812	6.79878	6.7689	6.82865	-0.0597539	-0.410039	0.695474	0.937736	-1.04229		protein_coding	2-C-methyl-D-erythritol 4-phosphate cytidylyltransferase_2-C-methyl-D-erythritol 2_2C4-cyclodiphosphate synthase	Chromosome	1936456	1937604	-	6.94846	6.57444	6.96307	6.9341	6.59095	6.78165
CCNA_03857	7.33411	7.30428	7.36393	-0.0596422	-0.512057	0.626211	0.920777	-1.04221		protein_coding	Tim44-like domain protein	Chromosome	4020965	4021567	-	7.28002	7.54588	7.26588	7.23881	7.4556	7.21844
CCNA_02209	2.6604	2.63058	2.69022	-0.059642	-0.321213	0.758528	0.954616	-1.04221		protein_coding	quinone oxidoreductase	Chromosome	2356825	2357847	-	2.81903	2.93704	2.31458	2.72486	2.73874	2.42812
CCNA_02059	7.48727	7.45759	7.51696	-0.0593697	-0.614779	0.560419	0.899201	-1.04201		protein_coding	ribosomal large subunit pseudouridine synthase C	Chromosome	2208899	2209894	-	7.53905	7.60624	7.40558	7.35129	7.45255	7.56892
CCNA_02682	2.31524	2.28559	2.34488	-0.0592961	-0.416705	0.690839	0.937736	-1.04196		protein_coding	ribosomal-protein-alanine acetyltransferase	Chromosome	2835214	2835987	-	2.35543	2.41875	2.26047	2.44806	1.98684	2.42186
CCNA_03803	7.05784	7.02821	7.08747	-0.0592593	-0.662843	0.531121	0.894155	-1.04193		protein_coding	cellulose biosynthesis protein CelD	Chromosome	3968758	3969843	+	7.17591	7.12579	6.96071	6.96145	7.05642	7.06676
CCNA_02068	5.53416	5.50458	5.56374	-0.059153	-0.561731	0.593871	0.910299	-1.04185		protein_coding	Mth938-like membrane protein	Chromosome	2219512	2219865	-	5.69351	5.38755	5.61015	5.58498	5.4382	5.49057
CCNA_02117	4.43481	4.40526	4.46437	-0.0591083	-0.706685	0.505262	0.887282	-1.04182		protein_coding	polyketide cyclase_lipid transport protein	Chromosome	2266640	2267236	-	4.45066	4.4893	4.45314	4.47615	4.45434	4.2853
CCNA_03095	6.10094	6.07142	6.13046	-0.0590449	-0.515779	0.623755	0.920777	-1.04178		protein_coding	small-conductance mechanosensitive channel	Chromosome	3244001	3245026	-	6.1567	6.27504	5.95964	5.94021	6.17823	6.09581
CCNA_01304	9.17169	9.14225	9.20113	-0.0588796	-0.442974	0.672717	0.933483	-1.04166		protein_coding	hypothetical protein	Chromosome	1431129	1431329	+	9.31366	9.02445	9.26529	9.32883	8.94286	9.15506
CCNA_02249	4.83033	4.80095	4.85972	-0.0587716	-0.669535	0.52712	0.894155	-1.04158		protein_coding	conserved hypothetical cytosolic protein	Chromosome	2397237	2397635	-	4.8638	4.79857	4.91678	4.91222	4.789	4.70161
CCNA_00532	4.79708	4.76774	4.82642	-0.0586767	-0.410522	0.695137	0.937736	-1.04151		protein_coding	hypothetical protein_2C RDD superfamily	Chromosome	543952	544842	+	5.01895	4.51752	4.94279	4.79549	4.78051	4.72722
CCNA_01261	6.49694	6.46761	6.52627	-0.0586513	-0.837179	0.433354	0.867616	-1.04149		protein_coding	periplasmic multidrug efflux lipoprotein precursor	Chromosome	1388006	1389121	+	6.54642	6.48439	6.54799	6.4867	6.45466	6.46148
CCNA_03508	5.37958	5.35037	5.4088	-0.058425	-0.579556	0.582503	0.903659	-1.04133		protein_coding	ribosomal-protein-S5-alanine acetyltransferase	Chromosome	3666448	3667026	-	5.56306	5.39317	5.27015	5.27319	5.37837	5.39955
CCNA_01532	9.23569	9.20654	9.26484	-0.0583021	-0.708936	0.503957	0.887282	-1.04124	flaY	protein_coding	regulatory protein flaY	Chromosome	1639377	1642241	+	9.29631	9.17223	9.32596	9.26486	9.1444	9.21034
CCNA_03773	7.01362	6.9845	7.04274	-0.0582447	-0.443742	0.672191	0.933483	-1.0412		protein_coding	conserved hypothetical protein	Chromosome	3940458	3941633	-	7.06749	7.23714	6.8236	6.84517	7.09336	7.01496
CCNA_03855	4.76629	4.73725	4.79533	-0.0580802	-0.509537	0.627877	0.920777	-1.04108		protein_coding	MuttS related protein	Chromosome	4019207	4019776	-	4.99122	4.75931	4.63545	4.76009	4.64545	4.80622
CCNA_01610	10.4565	10.4275	10.4855	-0.05804	-0.804336	0.450728	0.871661	-1.04105		protein_coding	2-isopropylmalate synthase	Chromosome	1730384	1731958	+	10.4794	10.5327	10.4446	10.464	10.4036	10.415
CCNA_02515	5.69973	5.67074	5.72872	-0.05798	-0.467875	0.655757	0.926351	-1.04101		protein_coding	TPR repeat_SEL1 family protein	Chromosome	2665716	2665994	-	5.59301	5.9468	5.64635	5.54592	5.78291	5.6834
CCNA_03774	6.54123	6.51228	6.57018	-0.0578986	-0.354004	0.734982	0.948217	-1.04095		protein_coding	citrate lyase beta chain_citryl-CoA lyase subunit	Chromosome	3941503	3942390	-	6.54676	6.83381	6.32995	6.33911	6.73128	6.46643
CCNA_00755	1.58614	1.55719	1.61509	-0.0578977	-0.651914	0.537696	0.89646	-1.04095	terB	protein_coding	tellurium resistance protein terB	Chromosome	813444	813884	-	1.60686	1.52221	1.71621	1.5637	1.47606	1.63181
CCNA_01594	6.06474	6.03582	6.09367	-0.0578578	-0.376193	0.719223	0.945206	-1.04092		protein_coding	ribosomal protein L11 methyltransferase	Chromosome	1715035	1715901	-	6.20533	5.78457	6.29112	6.13312	5.89333	6.08099
CCNA_02718	4.74689	4.71799	4.7758	-0.0578097	-0.662076	0.53158	0.894155	-1.04088	tauC	protein_coding	taurine transport system permease protein tauC	Chromosome	2879117	2879875	+	4.75379	4.74807	4.82552	4.79216	4.58961	4.77219
CCNA_03381	4.7402	4.7114	4.769	-0.0575989	-0.480598	0.647176	0.923579	-1.04073		protein_coding	glycerophosphoryl diester phosphodiesterase	Chromosome	3552659	3553729	+	4.68624	5.00671	4.61404	4.67574	4.76461	4.69384
CCNA_00675	5.94509	5.91632	5.97386	-0.0575377	-0.234035	0.822442	0.963618	-1.04069		protein_coding	VapC-like PIN domain ribonuclease	Chromosome	733100	733495	-	5.75426	6.31282	5.85449	5.90205	6.33925	5.50766
CCNA_02894	2.0578	2.02904	2.08656	-0.0575118	-0.454313	0.664968	0.929779	-1.04067	xynA1	protein_coding	endo-1_2C4-beta-xylanase XynA1	Chromosome	3042233	3043390	-	2.06759	1.8834	2.30867	2.11593	1.93533	2.03587
CCNA_02750	4.98985	4.9612	5.0185	-0.0573089	-0.431179	0.680826	0.934984	-1.04052		protein_coding	ABC transporter permease protein	Chromosome	2911008	2911682	-	5.10553	4.79129	5.15869	5.06374	4.79142	5.02843
CCNA_00920	9.17036	9.14187	9.19886	-0.0569861	-0.659524	0.533112	0.894155	-1.04029		protein_coding	conserved hypothetical protein	Chromosome	996464	997576	+	9.24468	9.25797	9.09392	9.17185	9.19473	9.05903
CCNA_02629	7.48898	7.46062	7.51733	-0.0567027	-0.401713	0.701283	0.938282	-1.04009		protein_coding	UDP-N-acetylmuramate--alanine ligase	Chromosome	2779586	2781007	-	7.59275	7.28522	7.67401	7.65077	7.31299	7.41812
CCNA_03469	10.1559	10.1276	10.1842	-0.0566453	-0.779355	0.464272	0.874971	-1.04004		protein_coding	arginyl-tRNA synthetase	Chromosome	3635003	3636805	-	10.1895	10.2124	10.1508	10.1822	10.1123	10.0882
CCNA_00689	3.51735	3.48904	3.54566	-0.0566281	-0.637756	0.546291	0.897404	-1.04003		protein_coding	PAS-family hybrid histidine kinase_receiver protein	Chromosome	745305	747635	+	3.55472	3.60458	3.47769	3.45986	3.60762	3.39963
CCNA_02156	5.81271	5.78441	5.84101	-0.0565935	-0.324904	0.755863	0.954616	-1.04001		protein_coding	conserved hypothetical protein	Chromosome	2312039	2313451	-	6.03881	5.47723	6.00697	5.90822	5.62388	5.82113
CCNA_03813	9.41025	9.38199	9.43851	-0.0565153	-0.622843	0.555436	0.899201	-1.03995	creS	protein_coding	intermediate filament-like cell shape determinant creS	Chromosome	3976615	3977988	+	9.48601	9.33988	9.48963	9.44812	9.2677	9.43015
CCNA_01718	4.47103	4.44292	4.49914	-0.0562283	-0.601357	0.568774	0.900758	-1.03974		protein_coding	RNA polymerase ECF sigma factor	Chromosome	1847210	1847725	+	4.6347	4.47119	4.39154	4.37501	4.44975	4.50399
CCNA_00834	11.5646	11.5365	11.5927	-0.0561908	-0.513595	0.625196	0.920777	-1.03972	fljM	protein_coding	flagellin FljM	Chromosome	899662	900483	+	11.5448	11.7689	11.4645	11.4938	11.6497	11.4661
CCNA_03955	2.26945	2.24136	2.29754	-0.0561859	-0.455637	0.664066	0.929413	-1.03971		protein_coding	hypothetical protein	Chromosome	1730240	1730296	+	2.42813	2.27305	2.19145	2.40504	2.28316	2.03587
CCNA_01134	3.22396	3.19603	3.25189	-0.0558615	-0.396582	0.704874	0.939577	-1.03948		protein_coding	LuxR-family transcriptional regulator	Chromosome	1238520	1238933	-	3.15154	3.44673	3.15739	2.95701	3.33028	3.30079
CCNA_03098	6.66335	6.63551	6.69119	-0.0556802	-0.124178	0.905075	0.975539	-1.03935		protein_coding	conserved hypothetical protein	Chromosome	3249391	3250341	+	6.61452	7.52079	5.93826	6.03072	7.06243	6.81338
CCNA_00355	6.77212	6.74429	6.79995	-0.0556555	-0.559203	0.595493	0.911036	-1.03933		protein_coding	hypothetical protein with pentapeptide repeats	Chromosome	371323	372567	+	6.94485	6.73229	6.7227	6.72439	6.65968	6.8488
CCNA_00535	3.51457	3.48683	3.5423	-0.0554689	-0.339131	0.745625	0.952784	-1.0392		protein_coding	hypothetical protein	Chromosome	547379	547537	+	3.48259	3.32765	3.81666	3.67791	3.27264	3.50995
CCNA_00730	4.79563	4.76799	4.82327	-0.0552774	-0.661015	0.532217	0.894155	-1.03906		protein_coding	SkaA-family transcriptional regulator	Chromosome	786434	787201	+	4.91318	4.8022	4.75443	4.8137	4.68887	4.8014
CCNA_00326	6.74863	6.72106	6.77621	-0.0551508	-0.348925	0.73861	0.949093	-1.03897		protein_coding	vegetatible incompatibility protein HET-E-1	Chromosome	338634	339665	+	6.89416	6.48251	6.95196	6.9185	6.59303	6.65165
CCNA_00701	10.3177	10.2902	10.3451	-0.0549584	-0.477787	0.649067	0.924625	-1.03883	cspB	protein_coding	cold shock protein CspB	Chromosome	761611	761820	+	10.4435	10.4684	10.1234	10.3183	10.3307	10.2215
CCNA_02473	4.93941	4.91195	4.96686	-0.0549141	-0.744761	0.48349	0.878627	-1.0388		protein_coding	cobalt-zinc-cadmium resistance protein czcA	Chromosome	2616158	2619331	+	4.97109	4.99725	4.93225	4.87488	4.88603	4.97494
CCNA_03181	8.89422	8.86684	8.92159	-0.0547463	-0.194206	0.852178	0.967239	-1.03868		protein_coding	alcohol dehydrogenase	Chromosome	3340424	3341698	+	8.88453	9.42417	8.45606	8.52755	9.20723	8.86574
CCNA_00991	5.34754	5.3202	5.37488	-0.0546792	-0.456685	0.663352	0.92874	-1.03863		protein_coding	nodulation protein N	Chromosome	1072114	1072560	-	5.25039	5.54084	5.33341	5.27558	5.49044	5.19457
CCNA_02386	7.30886	7.28159	7.33614	-0.0545537	-0.364557	0.727469	0.947226	-1.03854		protein_coding	O-antigen ligase related enzyme	Chromosome	2529502	2530725	-	7.35282	7.13588	7.51971	7.53034	7.15001	7.16441
CCNA_00909	4.49083	4.4636	4.51806	-0.0544685	-0.575551	0.585046	0.904059	-1.03848		protein_coding	conserved hypothetical protein	Chromosome	989266	990003	-	4.51465	4.38998	4.64956	4.53319	4.43746	4.42013
CCNA_00113	4.41368	4.38646	4.44091	-0.0544536	-0.750172	0.480449	0.877599	-1.03847		protein_coding	hypothetical protein	Chromosome	121972	122544	+	4.44483	4.46967	4.40823	4.3548	4.44208	4.36248
CCNA_01100	7.66158	7.63439	7.68877	-0.0543879	-0.511453	0.62661	0.920777	-1.03842		protein_coding	acylamino-acid-releasing enzyme	Chromosome	1205363	1207291	-	7.71687	7.54299	7.80646	7.76468	7.59924	7.53924
CCNA_00187	5.51745	5.49028	5.54462	-0.0543402	-0.448122	0.669193	0.932016	-1.03838		protein_coding	NUP-family purine nucleoside permease	Chromosome	201599	202681	-	5.58177	5.43892	5.61315	5.71307	5.33844	5.41932
CCNA_00814	2.94307	2.91591	2.97023	-0.0543229	-0.472654	0.652527	0.925592	-1.03837		protein_coding	hypothetical protein	Chromosome	877757	878080	-	3.15154	2.89238	2.86677	2.85202	2.83559	3.06011
CCNA_02267	1.7226	1.69558	1.74961	-0.0540286	-0.336785	0.74731	0.952796	-1.03816		protein_coding	serine hydrolase family protein	Chromosome	2420364	2420987	+	1.65813	1.53389	2.05682	1.66927	1.86365	1.55383
CCNA_00272	7.94765	7.9207	7.9746	-0.0538991	-0.584209	0.579557	0.903659	-1.03807		protein_coding	RmuC family protein	Chromosome	285476	286765	+	7.99802	8.0726	7.85316	7.85894	8.00788	7.89527
CCNA_03083	5.07008	5.04319	5.09696	-0.0537706	-0.302053	0.772419	0.955703	-1.03797		protein_coding	hybrid sensor histidine kinase_receiver domain protein	Chromosome	3231328	3233052	-	5.15009	5.36157	4.77923	4.81205	5.14981	5.16771
CCNA_00770	4.97589	4.94906	5.00273	-0.0536741	-0.356508	0.733197	0.947461	-1.0379		protein_coding	TetR family transcriptional regulator	Chromosome	825728	826336	+	5.13388	4.66952	5.20479	4.93508	4.96629	4.94579
CCNA_02794	1.48377	1.45705	1.51049	-0.0534392	-0.267925	0.797388	0.959858	-1.03774		protein_coding	asparagine synthetase C-terminal domain protein	Chromosome	2953501	2955258	-	1.4175	1.91947	1.1945	1.38042	1.64592	1.3448
CCNA_01372	5.22039	5.19371	5.24706	-0.0533536	-0.366947	0.725772	0.947226	-1.03767		protein_coding	lysine decarboxylase family	Chromosome	1486831	1487439	-	5.1393	5.11855	5.48333	5.40238	5.14415	5.0346
CCNA_03066	6.44237	6.41569	6.46904	-0.0533471	-0.581631	0.581188	0.903659	-1.03767		protein_coding	GAF_PAS-family sensor histidine kinase	Chromosome	3217329	3219419	-	6.5454	6.34674	6.51498	6.45383	6.32264	6.47061
CCNA_00952	5.14314	5.11657	5.16971	-0.0531455	-0.457163	0.663027	0.92861	-1.03752	flbE	protein_coding	flagellar assembly protein FlbE_FliH	Chromosome	1029681	1030319	+	5.19505	5.0531	5.26099	5.17162	4.92066	5.25742
CCNA_00840	7.74255	7.71614	7.76896	-0.0528263	-0.665472	0.529547	0.894155	-1.0373		protein_coding	sialic acid-specific 9-O-acetylesterase	Chromosome	909868	911793	+	7.80425	7.75508	7.74757	7.65811	7.67693	7.81337
CCNA_01018	4.57377	4.54743	4.6001	-0.0526693	-0.412898	0.693484	0.937736	-1.03718		protein_coding	D-galactose 1-dehydrogenase	Chromosome	1099898	1100821	-	4.67135	4.3476	4.78137	4.61852	4.52574	4.49805
CCNA_03459	4.45277	4.42648	4.47905	-0.0525734	-0.646726	0.540836	0.896639	-1.03711		protein_coding	methyl-accepting chemotaxis protein	Chromosome	3621829	3623598	+	4.43605	4.5057	4.49541	4.50291	4.32687	4.44965
CCNA_00076	4.30675	4.28053	4.33297	-0.0524414	-0.510711	0.6271	0.920777	-1.03702		protein_coding	hypothetical protein	Chromosome	79975	80358	-	4.31028	4.48028	4.20835	4.19227	4.26736	4.38196
CCNA_02296	7.92233	7.89617	7.94848	-0.0523111	-0.744581	0.483592	0.878627	-1.03692		protein_coding	diaminopimelate decarboxylase	Chromosome	2442876	2444141	+	7.95434	7.92422	7.96689	7.93481	7.88824	7.86546
CCNA_01039	2.54849	2.52239	2.57459	-0.0522005	-0.327861	0.753731	0.954616	-1.03685		protein_coding	putative hexuronate transporter_2C major facilitator superfamily	Chromosome	1133616	1134932	+	2.72116	2.75443	2.24817	2.3786	2.63492	2.55363
CCNA_00013	8.92506	8.89899	8.95114	-0.0521553	-0.734316	0.489399	0.881386	-1.03681	glnD	protein_coding	protein-PII uridylyltransferase	Chromosome	14199	17021	+	8.94964	8.97437	8.92942	8.91663	8.85144	8.92889
CCNA_03467	6.60722	6.58125	6.63319	-0.0519374	-0.506083	0.630164	0.920777	-1.03666		protein_coding	zinc-dependent metalloprotease_2C MMP subfamily 2	Chromosome	3630434	3632938	-	6.588	6.5502	6.76137	6.67907	6.44241	6.62227
CCNA_02002	6.15656	6.13062	6.18251	-0.0518857	-0.370553	0.723215	0.945892	-1.03662		protein_coding	methyltransferase	Chromosome	2148110	2148739	-	6.29593	5.98771	6.26387	6.35954	6.06544	5.96688
CCNA_01271	3.69994	3.67401	3.72588	-0.0518726	-0.278505	0.789618	0.95819	-1.03661		protein_coding	MarR-family transcriptional regulator	Chromosome	1398470	1399003	+	3.76811	3.39644	4.01309	3.91714	3.57152	3.53336
CCNA_03876	9.5166	9.49075	9.54244	-0.0516868	-0.690659	0.514617	0.889878	-1.03648	rho	protein_coding	transcription termination factor rho	Chromosome	4038433	4039866	-	9.54619	9.58591	9.49522	9.52327	9.51903	9.42995
CCNA_R0007	3.45063	3.42479	3.47647	-0.0516831	-0.581	0.581588	0.903659	-1.03647	CCNA_R0007	tRNA	tRNA	Chromosome	499085	499174	-	3.43046	3.43432	3.56462	3.53759	3.38571	3.35106
CCNA_01322	10.8799	10.8541	10.9057	-0.0515677	-0.565863	0.591225	0.907985	-1.03639	rplR	protein_coding	LSU ribosomal protein L18P	Chromosome	1439060	1439410	+	10.8298	10.9354	10.9517	10.9699	10.8517	10.7407
CCNA_00183	4.62289	4.59716	4.64862	-0.0514616	-0.442947	0.672736	0.933483	-1.03631	pulO	protein_coding	type II secretory pathway_2C prepilin signal peptidase	Chromosome	196250	197011	-	4.71316	4.46205	4.77065	4.61286	4.468	4.71063
CCNA_01107	4.38066	4.35493	4.40639	-0.0514582	-0.321306	0.758461	0.954616	-1.03631	parE-2	protein_coding	toxin protein parE-2	Chromosome	1212372	1212590	+	4.42128	4.64953	4.14836	4.33889	4.55163	4.17427
CCNA_03224	7.31819	7.29249	7.34388	-0.0513973	-0.181575	0.861667	0.969752	-1.03627		protein_coding	hypothetical protein	Chromosome	3386717	3386956	-	7.25047	7.86694	6.91425	6.96441	7.65587	7.25718
CCNA_00387	3.27498	3.24929	3.30066	-0.0513712	-0.446386	0.670381	0.932889	-1.03625		protein_coding	hypothetical protein	Chromosome	403575	403997	+	3.35168	3.40282	3.14749	3.17241	3.15372	3.42175
CCNA_02997	10.5607	10.535	10.5863	-0.051322	-0.373629	0.721037	0.945206	-1.03621	cspA	protein_coding	cold shock protein CspA	Chromosome	3152607	3152816	-	10.5801	10.8377	10.3412	10.4946	10.6192	10.4911
CCNA_01673	5.29489	5.26926	5.32053	-0.0512673	-0.51466	0.624492	0.920777	-1.03617		protein_coding	alphaE superfamily protein	Chromosome	1795018	1795965	-	5.19765	5.4459	5.31803	5.21709	5.20795	5.38273
CCNA_03213	4.80023	4.77463	4.82582	-0.0511833	-0.341869	0.743661	0.952048	-1.03611		protein_coding	polyhydroxyalkanoic acid system protein	Chromosome	3375439	3375747	+	4.65377	4.99197	4.83172	4.8733	4.94366	4.50694
CCNA_01898	6.02119	5.9956	6.04677	-0.0511722	-0.399663	0.702716	0.939072	-1.03611		protein_coding	Mg-dependent Dnase TatD	Chromosome	2040850	2041638	-	6.08825	5.90637	6.1457	6.2151	5.82539	5.94632
CCNA_00306	5.46496	5.4394	5.49052	-0.051124	-0.542347	0.606377	0.916303	-1.03607		protein_coding	lysophospholipid acyltransferase	Chromosome	320335	321048	-	5.52006	5.35829	5.59322	5.52296	5.37435	5.42089
CCNA_02151	6.48235	6.45681	6.50789	-0.0510828	-0.681778	0.51985	0.892499	-1.03604		protein_coding	exodeoxyribonuclease VII small subunit	Chromosome	2308196	2308450	-	6.55591	6.53466	6.4331	6.46435	6.4766	6.42948
CCNA_00307	7.08413	7.05859	7.10966	-0.0510709	-0.495399	0.637267	0.922338	-1.03603		protein_coding	phospholipid-lipopolysaccharide ABC transporter	Chromosome	321045	322868	-	7.18293	6.935	7.21106	7.12876	6.98326	7.06375
CCNA_03447	1.63067	1.60519	1.65615	-0.0509617	-0.263241	0.800836	0.959858	-1.03596		protein_coding	hypothetical protein	Chromosome	3613084	3613359	-	1.66817	2.03081	1.26947	1.60989	1.69837	1.5073
CCNA_03045	4.37635	4.35089	4.40181	-0.0509138	-0.518732	0.62181	0.920777	-1.03592		protein_coding	TadG-related pilus assembly protein	Chromosome	3199543	3200094	+	4.5381	4.40596	4.26136	4.35028	4.41883	4.28357
CCNA_03757	3.0659	3.0405	3.0913	-0.0508002	-0.350087	0.737779	0.949093	-1.03584		protein_coding	citrate synthase	Chromosome	3926971	3928056	-	3.12263	3.2448	2.90647	2.79318	3.20899	3.11932
CCNA_01356	4.79338	4.76802	4.81874	-0.0507194	-0.391183	0.708661	0.941658	-1.03578	iolC	protein_coding	5-dehydro-2-deoxygluconokinase IolC	Chromosome	1470370	1472298	+	4.88655	4.60039	4.96927	4.93054	4.69533	4.67818
CCNA_02215	6.18564	6.16029	6.211	-0.0507112	-0.307058	0.768782	0.955703	-1.03578		protein_coding	acyl-CoA dehydrogenase	Chromosome	2362451	2363662	-	6.06801	6.53357	6.03141	5.98545	6.31887	6.17655
CCNA_03417	3.71347	3.68814	3.73881	-0.0506656	-0.350121	0.737755	0.949093	-1.03574		protein_coding	hydrolase	Chromosome	3583841	3584764	-	3.68897	3.98031	3.54715	3.67067	3.8633	3.53045
CCNA_03863	6.61503	6.58971	6.64034	-0.0506302	-0.518846	0.621735	0.920777	-1.03572		protein_coding	hypothetical protein	Chromosome	4024825	4025235	-	6.6412	6.75524	6.52458	6.51479	6.70268	6.55166
CCNA_00041	11.8887	11.8635	11.9139	-0.0504302	-0.642474	0.543417	0.896639	-1.03557		protein_coding	protein translation initiation factor 2 IF-2	Chromosome	42585	45614	-	11.9561	11.9635	11.8221	11.8537	11.8356	11.901
CCNA_02984	3.25146	3.2263	3.27662	-0.0503179	-0.276493	0.791093	0.958606	-1.03549		protein_coding	conserved hypothetical membrane protein	Chromosome	3139317	3139760	+	3.2782	3.07133	3.48033	3.46824	2.8862	3.32446
CCNA_01485	4.6172	4.59205	4.64236	-0.0503165	-0.585291	0.578873	0.903659	-1.03549		protein_coding	aldose 1-epimerase	Chromosome	1591536	1592672	-	4.64108	4.55239	4.73361	4.66848	4.52864	4.57902
CCNA_02930	4.74446	4.71932	4.7696	-0.0502873	-0.371666	0.722426	0.945892	-1.03547	vsrA	protein_coding	very short patch repair (Vsr) endonuclease	Chromosome	3090917	3091450	-	4.68871	4.97171	4.64839	4.84461	4.80344	4.5099
CCNA_00268	7.89427	7.86924	7.9193	-0.050065	-0.486064	0.643507	0.922758	-1.03531	dnaX	protein_coding	DNA polymerase III subunit gamma_tau	Chromosome	282130	283956	+	8.01152	7.77459	7.97181	7.98424	7.76394	7.85954
CCNA_02100	6.02852	6.0035	6.05355	-0.0500528	-0.364203	0.727721	0.947226	-1.0353		protein_coding	conserved hypothetical protein	Chromosome	2250015	2250494	-	5.99212	6.26369	5.90484	5.91284	6.20973	5.88792
CCNA_00851	6.26576	6.24075	6.29077	-0.0500179	-0.230091	0.825373	0.965353	-1.03528		protein_coding	periplasmic multidrug efflux lipoprotein precursor	Chromosome	926304	927470	-	5.93662	6.20828	6.72742	6.24224	6.43625	6.04378
CCNA_00458	1.84264	1.81765	1.86763	-0.0499724	-0.415644	0.691575	0.937736	-1.03525		protein_coding	PTS system_2C N-acetylglucosamine-specific IIBC component	Chromosome	469661	471415	+	1.92417	1.98049	1.69823	1.66927	1.97838	1.80531
CCNA_03935	6.06225	6.03751	6.087	-0.0494893	-0.320506	0.759039	0.954616	-1.0349		protein_coding	hypothetical protein	Chromosome	802082	802519	+	6.04508	6.33677	5.87914	5.96856	6.25377	5.89019
CCNA_02502	5.77829	5.75357	5.80301	-0.0494386	-0.586463	0.578132	0.903516	-1.03486		protein_coding	type IV secretory pathway_2C VirB6 channel protein	Chromosome	2651668	2652828	+	5.75308	5.92756	5.72838	5.74187	5.76212	5.75671
CCNA_00305	6.83592	6.8112	6.86063	-0.0494356	-0.513554	0.625223	0.920777	-1.03486	czcD	protein_coding	cobalt-zinc-cadmium resistance protein czcD	Chromosome	319278	320303	-	6.89389	6.72754	6.96047	6.91199	6.76025	6.76135
CCNA_00238	9.27257	9.24791	9.29723	-0.0493182	-0.334592	0.748886	0.952796	-1.03478	chvG	protein_coding	two-component sensor histidine kinase chvG	Chromosome	253207	254811	+	9.27922	9.57107	9.0414	9.14187	9.34047	9.2614
CCNA_01367	5.78861	5.76399	5.81323	-0.0492345	-0.465601	0.657297	0.926351	-1.03472		protein_coding	nicotinate-nucleotide--dimethylbenzimidazole phosphoribosyltransferase	Chromosome	1482331	1483221	+	5.86914	5.66619	5.90435	5.89817	5.66597	5.72783
CCNA_01204	5.3084	5.2838	5.333	-0.0491952	-0.682271	0.519559	0.892499	-1.03469		protein_coding	dTDP-glucose 4_2C6-dehydratase	Chromosome	1330891	1331838	-	5.32129	5.31833	5.35938	5.26359	5.34009	5.24773
CCNA_00729	7.56794	7.54337	7.5925	-0.0491302	-0.590546	0.575558	0.902531	-1.03464		protein_coding	conserved hypothetical protein	Chromosome	785054	786358	+	7.67688	7.56468	7.53594	7.56494	7.46093	7.60424
CCNA_R0035	2.4113	2.38675	2.43585	-0.0490966	-0.233144	0.823104	0.964111	-1.03462	CCNA_R0035	tRNA	tRNA	Chromosome	1549367	1549443	+	2.56874	2.07944	2.65938	2.5224	2.04471	2.59316
CCNA_03534	4.67379	4.64931	4.69827	-0.0489649	-0.360514	0.730344	0.947461	-1.03452	ubiA	protein_coding	4-hydroxybenzoate polyprenyltransferase	Chromosome	3692947	3693894	+	4.78987	4.41862	4.88634	4.7044	4.57986	4.66366
CCNA_03091	6.23221	6.20773	6.25668	-0.0489528	-0.221094	0.832071	0.966177	-1.03451	nstA	protein_coding	redox cell cycle regulatory protein NstA	Chromosome	3240500	3240700	+	6.16026	6.60694	6.00286	6.15795	6.56152	5.90373
CCNA_01735	0.0352176	0.0107547	0.0596805	-0.0489258	-0.33741	0.74686	0.952784	-1.03449		protein_coding	PaaI thioesterase family protein	Chromosome	1863704	1864189	-	0.0873526	-0.134198	0.225887	-0.145194	-0.0721035	0.249561
CCNA_02096	3.82879	3.80435	3.85324	-0.0488871	-0.26111	0.802406	0.959858	-1.03447		protein_coding	CusF-family protein	Chromosome	2244856	2245224	-	3.90599	3.69058	3.96314	4.1872	3.5024	3.72345
CCNA_02148	2.59061	2.56626	2.61496	-0.0486996	-0.229458	0.825844	0.965463	-1.03433		protein_coding	hypothetical protein	Chromosome	2304950	2305180	+	2.50295	3.07533	2.26659	2.4224	2.67212	2.60425
CCNA_02160	5.67745	5.65313	5.70177	-0.0486492	-0.521978	0.619676	0.920777	-1.0343		protein_coding	hypothetical protein	Chromosome	2315586	2316095	-	5.69841	5.80218	5.60473	5.60127	5.76581	5.59229
CCNA_03205	9.56593	9.54165	9.59021	-0.0485521	-0.653661	0.536642	0.896089	-1.03423		protein_coding	M28-family zinc peptidase	Chromosome	3366406	3368058	+	9.54785	9.65443	9.56834	9.53884	9.57839	9.50773
CCNA_03851	7.07214	7.04789	7.09639	-0.0484993	-0.288803	0.782079	0.956571	-1.03419		protein_coding	imidazole glycerol phosphate synthase_2C glutamine amidotransferase subunit	Chromosome	4016565	4017206	+	7.15084	6.81449	7.32383	7.28906	6.9275	6.9271
CCNA_00131	4.8464	4.82218	4.87062	-0.0484494	-0.334667	0.748832	0.952796	-1.03415		protein_coding	Rrf2 family protein	Chromosome	141119	141541	+	4.8036	5.13781	4.67046	4.85104	4.94257	4.67292
CCNA_02486	3.09709	3.07288	3.12129	-0.0484186	-0.555039	0.598172	0.912963	-1.03413		protein_coding	AraC-family transcriptional regulator	Chromosome	2634163	2635053	-	3.18339	3.17566	3.00483	3.14652	3.03637	3.03573
CCNA_00902	4.37112	4.34692	4.39532	-0.0483987	-0.478856	0.648347	0.92426	-1.03412	ibpA	protein_coding	inositol ABC transporter_2C periplasmic inositol-binding protein IbpA	Chromosome	981935	982915	+	4.38522	4.36241	4.43833	4.50495	4.34672	4.18909
CCNA_01055	7.00061	6.97646	7.02477	-0.0483004	-0.4229	0.686544	0.934984	-1.03405		protein_coding	GT1 family glyscosyl transferase	Chromosome	1154844	1156148	-	7.031	6.86997	7.17332	7.10779	6.84964	6.97197
CCNA_03588	7.04828	7.02415	7.07241	-0.0482586	-0.370749	0.723076	0.945892	-1.03402	phyK	protein_coding	two-component sensor histidine kinase PhyK	Chromosome	3742253	3743956	-	7.19643	6.83735	7.18346	7.1281	6.88061	7.06375
CCNA_01224	6.94471	6.92071	6.96872	-0.0480147	-0.467637	0.655918	0.926351	-1.03384		protein_coding	O-antigen membrane transport protein	Chromosome	1350729	1352060	-	6.99929	6.86795	7.03892	7.07866	6.80609	6.87738
CCNA_03249	6.80404	6.78005	6.82804	-0.0479889	-0.494815	0.637656	0.922338	-1.03382		protein_coding	TonB-dependent receptor	Chromosome	3418740	3421262	+	6.75979	6.92478	6.79955	6.86078	6.8415	6.63788
CCNA_00230	6.88858	6.86459	6.91257	-0.0479799	-0.514678	0.624481	0.920777	-1.03382		protein_coding	ribosomal large subunit pseudouridine synthase B	Chromosome	245765	247003	-	7.02686	6.83558	6.87527	6.82491	6.79529	6.97357
CCNA_03670	2.75372	2.72974	2.7777	-0.0479661	-0.212583	0.838422	0.966177	-1.03381		protein_coding	diacylglycerol kinase related protein	Chromosome	3830863	3831717	+	2.82801	3.01828	2.48682	2.29625	2.8862	3.00675
CCNA_01319	10.6573	10.6333	10.6813	-0.0479489	-0.428221	0.682867	0.934984	-1.03379	rpsN	protein_coding	SSU ribosomal protein S14P	Chromosome	1437790	1438095	+	10.6005	10.6469	10.7964	10.8193	10.5707	10.51
CCNA_01562	8.59957	8.5757	8.62345	-0.0477485	-0.4057	0.698498	0.938019	-1.03365		protein_coding	4-hydroxy-2-oxoglutarate aldolase_2-dehydro-3-deoxyphosphogluconate aldolase	Chromosome	1680175	1680849	+	8.60078	8.48447	8.78509	8.735	8.53453	8.45756
CCNA_01387	6.77028	6.74643	6.79413	-0.0477053	-0.43938	0.675183	0.933537	-1.03362		protein_coding	tRNA (uracil-5-)-methyltransferase related protein	Chromosome	1503930	1505177	+	6.94356	6.65385	6.78498	6.80147	6.61639	6.82142
CCNA_02132	9.5418	9.51799	9.56562	-0.0476228	-0.384629	0.713271	0.943566	-1.03356		protein_coding	LacI-family transcriptional regulator	Chromosome	2288142	2289161	-	9.60983	9.39665	9.69036	9.7061	9.39487	9.45301
CCNA_03585	5.80431	5.78051	5.8281	-0.0475927	-0.521344	0.620092	0.920777	-1.03354		protein_coding	chemotaxis receiver domain protein CheYIV	Chromosome	3740756	3741133	+	5.86642	5.73926	5.87864	5.89972	5.68883	5.75297
CCNA_01365	7.75729	7.73352	7.78105	-0.0475309	-0.643424	0.54284	0.896639	-1.03349	perP	protein_coding	aspartyl protease perP	Chromosome	1481196	1481714	-	7.80425	7.80714	7.73178	7.70142	7.70988	7.78927
CCNA_01836	5.11793	5.0942	5.14165	-0.0474495	-0.553113	0.599413	0.912963	-1.03344		protein_coding	acyl-CoA thioesterase I_lysophospholipase	Chromosome	1968272	1968904	+	5.15901	5.20236	5.06358	5.02874	5.05746	5.19641
CCNA_01128	5.60334	5.57977	5.6269	-0.047134	-0.301693	0.772681	0.955703	-1.03321		protein_coding	hypothetical protein	Chromosome	1233054	1233356	+	5.57445	5.86825	5.43801	5.47281	5.82303	5.44346
CCNA_01866	6.97019	6.94672	6.99365	-0.0469296	-0.547568	0.602994	0.914241	-1.03306	acrB4	protein_coding	cation_multidrug efflux pump acrB4	Chromosome	2000523	2003621	+	6.96891	6.99881	7.01324	7.06456	6.93353	6.84207
CCNA_01207	5.68425	5.66086	5.70763	-0.0467732	-0.565899	0.591202	0.907985	-1.03295		protein_coding	two-component sensor histidine kinase	Chromosome	1333694	1334875	+	5.77415	5.72723	5.62152	5.58883	5.72151	5.67223
CCNA_02738	4.5467	4.5234	4.57001	-0.046614	-0.654482	0.536147	0.896089	-1.03284		protein_coding	3-ketoacyl-(acyl-carrier-protein) reductase	Chromosome	2898997	2899818	+	4.54629	4.60593	4.55781	4.53119	4.5559	4.4831
CCNA_00228	5.24453	5.22126	5.2678	-0.0465358	-0.340257	0.744817	0.952784	-1.03278		protein_coding	putative membrane spanning protein	Chromosome	244056	244670	-	5.34573	5.047	5.41066	5.41653	5.12032	5.12694
CCNA_02106	6.84171	6.81849	6.86494	-0.0464509	-0.338011	0.746429	0.952784	-1.03272		protein_coding	TonB-dependent outer membrane receptor	Chromosome	2253663	2256422	-	6.88262	6.63974	7.07246	6.98098	6.72245	6.75203
CCNA_00190	5.26051	5.23731	5.2837	-0.0463881	-0.349951	0.737876	0.949093	-1.03268		protein_coding	acyl-CoA hydrolase	Chromosome	204137	204571	+	5.41369	5.01507	5.42235	5.26359	5.14509	5.30325
CCNA_01230	5.63267	5.60949	5.65584	-0.046354	-0.383005	0.714415	0.943566	-1.03265		protein_coding	arylsulfatase family protein	Chromosome	1357095	1358750	+	5.65805	5.49825	5.81122	5.77857	5.56083	5.48907
CCNA_01412	6.49948	6.47649	6.52246	-0.0459763	-0.431994	0.680264	0.934984	-1.03238		protein_coding	acyl-CoA dehydrogenase_2C short-chain specific	Chromosome	1529975	1531120	+	6.4566	6.66518	6.44561	6.52085	6.57631	6.33231
CCNA_00274	3.26742	3.24451	3.29033	-0.0458191	-0.516336	0.623387	0.920777	-1.03227		protein_coding	conserved hypothetical protein	Chromosome	287636	287998	+	3.33287	3.21609	3.32202	3.18263	3.18346	3.36743
CCNA_01627	5.13973	5.11688	5.16257	-0.045686	-0.609325	0.563805	0.899201	-1.03217	acpS	protein_coding	Holo-(acyl-carrier protein) synthase	Chromosome	1748329	1748730	+	5.22426	5.10394	5.15951	5.15873	5.09413	5.09779
CCNA_00278	6.5016	6.47884	6.52435	-0.045512	-0.299426	0.774331	0.955703	-1.03205		protein_coding	glutaminase	Chromosome	291339	292259	+	6.57138	6.28372	6.71796	6.68897	6.30372	6.44383
CCNA_03190	4.64794	4.62527	4.67062	-0.0453459	-0.332099	0.750679	0.953694	-1.03193		protein_coding	low-specificity L-threonine aldolase	Chromosome	3350379	3351413	+	4.86925	4.4123	4.7303	4.65569	4.50822	4.71191
CCNA_03755	6.65487	6.6322	6.67755	-0.0453441	-0.533419	0.612187	0.91759	-1.03193	rfaE	protein_coding	bifunctional D-glycero-D-manno-heptose-7-phosphate 1-kinase_D-glycero-D-manno-heptose-1-phosphate adenylyltransferase	Chromosome	3924496	3925947	-	6.75273	6.56557	6.71433	6.61304	6.59268	6.69089
CCNA_02013	7.28149	7.25888	7.30409	-0.0452015	-0.453871	0.665269	0.929779	-1.03183		protein_coding	pantothenate kinase_Bvg accessory factor	Chromosome	2159777	2160562	-	7.35418	7.1927	7.36537	7.40331	7.19611	7.17724
CCNA_R0051	0.865287	0.842804	0.88777	-0.0449661	-0.207114	0.84251	0.966177	-1.03166	CCNA_R0051	ncRNA	ncRNA	Chromosome	2404309	2404501	+	0.72897	1.33463	0.599714	0.597796	0.944482	0.986135
CCNA_03168	5.3036	5.28112	5.32608	-0.0449581	-0.244864	0.81441	0.960864	-1.03165		protein_coding	hypothetical protein	Chromosome	3326871	3327722	-	5.50963	4.949	5.51962	5.44122	5.09804	5.30411
CCNA_03285	6.39007	6.36765	6.41249	-0.0448374	-0.51379	0.625067	0.920777	-1.03157		protein_coding	magnesium and cobalt transport protein CorA	Chromosome	3454942	3455910	+	6.43692	6.32757	6.47297	6.44855	6.26686	6.38754
CCNA_02264	3.37337	3.35104	3.39571	-0.0446731	-0.324358	0.756257	0.954616	-1.03145		protein_coding	thiJ_PfpI family	Chromosome	2418025	2418600	-	3.42751	3.16067	3.59894	3.50129	3.23408	3.31774
CCNA_00497	8.58698	8.56464	8.60931	-0.0446643	-0.31242	0.764891	0.955703	-1.03144		protein_coding	putative rhamnosyl transferase	Chromosome	514298	515224	+	8.66915	8.37875	8.78002	8.76072	8.41592	8.5173
CCNA_03094	7.42959	7.40736	7.45183	-0.0444694	-0.268776	0.796761	0.959858	-1.0313		protein_coding	citrate lyase beta subunit	Chromosome	3242864	3243922	-	7.37884	7.7383	7.23834	7.21783	7.61791	7.38633
CCNA_02295	4.84491	4.82268	4.86715	-0.0444679	-0.46019	0.660968	0.927562	-1.0313		protein_coding	hypothetical protein	Chromosome	2442546	2442866	+	4.77253	4.99514	4.83378	4.73425	4.92397	4.80982
CCNA_00039	5.87064	5.84848	5.89279	-0.0443131	-0.44584	0.670755	0.932889	-1.03119		protein_coding	conserved hypothetical protein	Chromosome	41403	41921	-	5.92986	6.02181	5.72672	5.80031	5.89108	5.85404
CCNA_00330	3.43958	3.41751	3.46165	-0.0441376	-0.43293	0.679619	0.934798	-1.03107	mopB	protein_coding	molybdenum-pterin binding protein mopB	Chromosome	341832	342602	-	3.39161	3.4312	3.56213	3.45986	3.26223	3.53045
CCNA_03888	9.64581	9.62375	9.66787	-0.0441172	-0.223436	0.830326	0.966177	-1.03105		protein_coding	conserved hypothetical protein	Chromosome	761965	762324	+	9.71083	10.0388	9.25399	9.54703	9.70002	9.62422
CCNA_02495	2.66563	2.64359	2.68767	-0.0440785	-0.549081	0.602016	0.914007	-1.03102		protein_coding	4-hydroxybenzoate transporter	Chromosome	2642733	2643950	+	2.60054	2.6828	2.77968	2.67504	2.62412	2.63163
CCNA_03328	5.20833	5.1863	5.23036	-0.0440548	-0.33897	0.74574	0.952784	-1.03101		protein_coding	PhzC_PhzF-family epimerase	Chromosome	3509078	3509905	-	5.29561	5.00776	5.38771	5.30513	5.03826	5.21553
CCNA_00597	2.83037	2.80837	2.85238	-0.0440097	-0.520029	0.620956	0.920777	-1.03098		protein_coding	TonB-dependent receptor	Chromosome	628523	631663	+	2.89366	2.89238	2.7711	2.86478	2.84957	2.71076
CCNA_01452	5.88822	5.86627	5.91017	-0.0439006	-0.588993	0.576536	0.902788	-1.0309		protein_coding	conserved hypothetical protein	Chromosome	1565802	1566356	+	5.9603	5.84734	5.92286	5.85168	5.83947	5.90765
CCNA_R0170	0.938474	0.916704	0.960244	-0.0435401	-0.35733	0.732611	0.947461	-1.03064	CCNA_R0170	ncRNA	ncRNA	Chromosome	2778348	2778532	+	1.11393	0.808723	0.958085	1.04154	0.739503	0.969068
CCNA_03999	6.89309	6.87137	6.91482	-0.043448	-0.562826	0.593169	0.909571	-1.03057		protein_coding	cell surface polysaccharide synthesis protein_2C GtrA family	Chromosome	1264353	1264796	+	6.8609	6.88999	6.99356	6.87661	6.90926	6.82824
CCNA_02102	5.68198	5.66028	5.70367	-0.043387	-0.561145	0.594247	0.910511	-1.03053		protein_coding	glycosyl hydrolase	Chromosome	2251005	2252048	+	5.63329	5.69768	5.78004	5.63982	5.64073	5.7003
CCNA_00524	6.70112	6.67948	6.72276	-0.0432787	-0.452759	0.666027	0.929779	-1.03045		protein_coding	conserved hypothetical cytosolic protein	Chromosome	537635	538759	-	6.77235	6.58535	6.81058	6.76749	6.60269	6.66826
CCNA_01704	4.8866	4.86501	4.90819	-0.0431799	-0.37548	0.719727	0.945206	-1.03038		protein_coding	cytochrome c	Chromosome	1836139	1836501	+	5.01698	4.79372	4.91386	5.05402	4.73479	4.80622
CCNA_01612	8.03008	8.00853	8.05163	-0.043106	-0.608804	0.564129	0.899201	-1.03033	mreB	protein_coding	rod shape-determining protein MreB	Chromosome	1733317	1734360	+	8.03146	8.08034	8.0431	8.05046	7.9765	7.99862
CCNA_01272	3.25086	3.22936	3.27235	-0.0429953	-0.485597	0.64382	0.922758	-1.03025		protein_coding	peptidyl-tRNA hydrolase family protein	Chromosome	1399011	1399442	-	3.39161	3.17566	3.24979	3.29528	3.1908	3.20199
CCNA_01426	4.35904	4.33755	4.38052	-0.0429768	-0.3746	0.72035	0.945206	-1.03024		protein_coding	chemotaxis receiver domain protein cheYIII	Chromosome	1543638	1544192	-	4.44921	4.49678	4.19559	4.20235	4.42351	4.38678
CCNA_00456	5.68486	5.66339	5.70633	-0.0429385	-0.609759	0.563535	0.899201	-1.03021		protein_coding	beta-N-acetylhexosaminidase	Chromosome	464819	467092	+	5.66434	5.70867	5.74599	5.65275	5.67777	5.65966
CCNA_01098	7.9988	7.97734	8.02027	-0.0429345	-0.324901	0.755865	0.954616	-1.03021		protein_coding	LSU ribosomal protein L35P	Chromosome	1203784	1203984	-	8.13632	7.80383	8.12067	8.09157	7.79604	8.0444
CCNA_R0045	5.71071	5.68946	5.73197	-0.0425102	-0.437632	0.676384	0.933887	-1.0299	CCNA_R0045	tRNA	tRNA	Chromosome	2177672	2177748	+	5.85986	5.61487	5.72116	5.76162	5.59166	5.71509
CCNA_02197	5.65301	5.63179	5.67424	-0.0424543	-0.535306	0.610956	0.916434	-1.02986		protein_coding	hypothetical protein	Chromosome	2346873	2347463	-	5.74895	5.59898	5.67479	5.64075	5.57843	5.67618
CCNA_00895	5.35006	5.329	5.37111	-0.0421077	-0.365892	0.726521	0.947226	-1.02962		protein_coding	conserved hypothetical protein	Chromosome	975146	975541	+	5.4002	5.38996	5.32318	5.16131	5.27941	5.54629
CCNA_01687	7.00845	6.98742	7.02947	-0.0420518	-0.502553	0.632506	0.920777	-1.02958		protein_coding	FtsJ-family 23S rRNA methylase	Chromosome	1814109	1814819	+	7.0344	6.99009	7.06393	7.07145	6.87663	7.01418
CCNA_01508	6.0549	6.0339	6.07589	-0.0419933	-0.504636	0.631123	0.920777	-1.02954		protein_coding	cystine-binding protein	Chromosome	1618206	1618991	-	6.04701	6.14971	6.03097	6.07187	6.09117	5.93867
CCNA_00764	8.64543	8.62453	8.66633	-0.0418076	-0.412453	0.693794	0.937736	-1.0294		protein_coding	electron transfer flavoprotein beta subunit	Chromosome	822151	822897	-	8.58538	8.69213	8.72149	8.66904	8.74412	8.46043
CCNA_03443	5.13361	5.11271	5.1545	-0.0417928	-0.3164	0.762009	0.955322	-1.02939		protein_coding	conserved hypothetical protein	Chromosome	3605305	3605787	-	5.31969	5.08024	5.06358	5.25997	5.19249	4.88567
CCNA_00507	11.1568	11.1359	11.1777	-0.04178	-0.264763	0.799715	0.959858	-1.02938		protein_coding	cytochrome c1	Chromosome	522241	523086	+	11.2247	10.9142	11.3941	11.3539	11.0468	11.007
CCNA_02271	8.51018	8.48931	8.53104	-0.0417336	-0.557683	0.59647	0.911307	-1.02935	stpD	protein_coding	stalk cross-band protein StpD	Chromosome	2423833	2424618	-	8.4968	8.54831	8.54803	8.5268	8.52449	8.41664
CCNA_03852	7.88968	7.8689	7.91045	-0.0415535	-0.438662	0.675676	0.933555	-1.02922		protein_coding	phosphoribosylformimino-5-aminoimidazole carboxamide ribonucleotide isomerase	Chromosome	4017194	4017928	+	7.93654	7.79809	7.99673	7.96474	7.76287	7.87909
CCNA_00403	6.46091	6.44019	6.48162	-0.0414293	-0.403662	0.699921	0.938019	-1.02913		protein_coding	short chain dehydrogenase	Chromosome	419728	420699	+	6.42142	6.59375	6.4297	6.36628	6.59718	6.35712
CCNA_03510	7.87486	7.85414	7.89557	-0.0414264	-0.160761	0.877357	0.970315	-1.02913		protein_coding	threonine synthase	Chromosome	3668362	3669759	-	8.10004	7.3833	8.20337	8.1913	7.61552	7.7556
CCNA_03105	5.89671	5.87601	5.91741	-0.0413975	-0.51688	0.623029	0.920777	-1.02911		protein_coding	DnaJ domain protein	Chromosome	3255828	3256478	-	5.9418	5.9893	5.82112	5.84525	5.87066	5.91212
CCNA_03768	8.76152	8.74085	8.78219	-0.0413408	-0.245748	0.813755	0.960864	-1.02907	srp	protein_coding	signal recognition particle GTPase_2C SRP	Chromosome	3935365	3936891	-	8.88769	8.48682	8.97207	8.93129	8.5162	8.77506
CCNA_01487	6.30887	6.28823	6.3295	-0.0412732	-0.32643	0.754762	0.954616	-1.02902		protein_coding	GntR-family transcriptional regulator	Chromosome	1593897	1594643	+	6.27145	6.51565	6.20142	6.16441	6.47171	6.22857
CCNA_02748	7.21739	7.19678	7.238	-0.0412177	-0.366033	0.726421	0.947226	-1.02898		protein_coding	conserved hypothetical protein	Chromosome	2910262	2910510	+	7.191	7.36707	7.15593	7.21503	7.34562	7.02969
CCNA_03138	8.61503	8.59454	8.63552	-0.0409773	-0.154806	0.881857	0.970754	-1.02881	katG	protein_coding	peroxidase_catalase katG	Chromosome	3286001	3288217	+	8.42987	9.11197	8.36471	8.28474	9.00143	8.49744
CCNA_01311	10.7163	10.696	10.7367	-0.0406617	-0.363429	0.728271	0.947226	-1.02859	rplV	protein_coding	LSU ribosomal protein L22P	Chromosome	1434494	1434874	+	10.6453	10.7462	10.8185	10.8836	10.6595	10.5449
CCNA_01256	3.08002	3.0597	3.10033	-0.0406288	-0.195212	0.851424	0.967202	-1.02856		protein_coding	conserved hypothetical protein	Chromosome	1383564	1384559	-	3.09313	2.82267	3.38519	3.37323	2.73372	3.07215
CCNA_03455	7.41276	7.39252	7.433	-0.0404842	-0.424181	0.685658	0.934984	-1.02846		protein_coding	GT1-family glycosyltransferase	Chromosome	3618478	3619569	+	7.46036	7.32295	7.51571	7.5084	7.29777	7.37139
CCNA_02369	4.12589	4.10566	4.14613	-0.0404745	-0.185088	0.859025	0.969752	-1.02845		protein_coding	alpha-amylase	Chromosome	2512016	2513830	-	4.30224	4.35749	3.77867	4.06264	4.44208	3.81225
CCNA_R0156	2.85271	2.83252	2.87291	-0.0403894	-0.218894	0.833712	0.966177	-1.02839	CCNA_R0156	ncRNA	ncRNA	Chromosome	2340117	2340394	-	3.06681	2.88328	2.66864	3.10412	2.90418	2.48925
CCNA_01443	6.91818	6.898	6.93835	-0.0403482	-0.536921	0.609904	0.916434	-1.02836		protein_coding	conserved hypothetical protein	Chromosome	1554869	1555501	-	6.91959	6.92395	6.97151	6.96589	6.89191	6.8362
CCNA_03186	4.31429	4.29413	4.33445	-0.0403203	-0.247329	0.812585	0.960864	-1.02834		protein_coding	conserved hypothetical protein	Chromosome	3346487	3347602	-	4.28929	4.5624	4.15167	4.08461	4.56157	4.23621
CCNA_00376	6.16768	6.14755	6.18782	-0.0402615	-0.35683	0.732967	0.947461	-1.0283		protein_coding	putative membrane spanning protein	Chromosome	391059	391838	+	6.34604	6.00407	6.21333	6.22811	6.04685	6.16769
CCNA_01889	3.06825	3.04832	3.08819	-0.0398735	-0.26011	0.803143	0.959877	-1.02802		protein_coding	long-chain-fatty-acid--CoA ligase	Chromosome	2029278	2030912	-	3.27492	3.11086	2.8788	2.87112	3.29666	2.97718
CCNA_03293	7.07953	7.05962	7.09943	-0.0398077	-0.419028	0.689227	0.93672	-1.02798	fadJ	protein_coding	multifunctional fatty acid oxidation complex subunit alpha FadJ	Chromosome	3460721	3462811	-	7.06203	7.21894	7.01733	7.02178	7.17127	6.98582
CCNA_02360	5.96753	5.94771	5.98735	-0.039647	-0.439045	0.675413	0.933537	-1.02786		protein_coding	glycosyl transferase family 2 protein	Chromosome	2499556	2500476	-	6.12151	5.91142	5.92913	6.00358	5.88996	5.94958
CCNA_R0141	0.978029	0.958286	0.997773	-0.0394867	-0.206323	0.843101	0.966177	-1.02775	CCNA_R0141	ncRNA	ncRNA	Chromosome	1607671	1607996	-	0.72897	1.3999	0.864445	0.797282	1.10851	0.969068
CCNA_00796	6.38069	6.36097	6.40042	-0.0394543	-0.489968	0.640893	0.922627	-1.02772	fixL	protein_coding	oxygen sensory histidine kinase FixL	Chromosome	859581	861068	-	6.44095	6.29663	6.46369	6.383	6.32972	6.37018
CCNA_00630	5.11637	5.09665	5.13609	-0.039432	-0.430928	0.680999	0.934984	-1.02771	cheAII	protein_coding	chemotaxis histidine kinase protein cheAII	Chromosome	676286	678580	+	5.11657	5.06321	5.22848	5.0665	5.01156	5.21191
CCNA_03856	7.05141	7.03171	7.07111	-0.0393924	-0.465973	0.657045	0.926351	-1.02768		protein_coding	membrane-bound lytic murein transglycosylase A	Chromosome	4019778	4020965	-	7.05056	6.98903	7.17373	7.06491	6.96598	7.06426
CCNA_01238	3.94386	3.92421	3.96351	-0.0393023	-0.21503	0.836594	0.966177	-1.02762		protein_coding	EF-hand domain protein	Chromosome	1363636	1364364	-	4.00239	4.28677	3.60136	3.80248	4.05851	3.91162
CCNA_01913	4.41701	4.39739	4.43663	-0.0392397	-0.426016	0.684389	0.934984	-1.02757		protein_coding	MarR-family transcriptional regulator	Chromosome	2056542	2056922	+	4.49927	4.43739	4.37324	4.47407	4.4589	4.25921
CCNA_03692	5.3814	5.36185	5.40096	-0.0391118	-0.354388	0.734708	0.948217	-1.02748		protein_coding	xanthine and CO dehydrogenases maturation factor_2C XdhC_CoxF family	Chromosome	3857835	3858917	+	5.52214	5.48553	5.19521	5.29574	5.37757	5.41223
CCNA_03187	4.49864	4.47913	4.51814	-0.0390119	-0.441649	0.673626	0.933483	-1.02741		protein_coding	cysteine_acetylserine efflux protein	Chromosome	3347646	3348599	+	4.65124	4.43272	4.47046	4.50087	4.50233	4.43419
CCNA_02498	5.41918	5.39977	5.43858	-0.0388154	-0.432964	0.679595	0.934798	-1.02727		protein_coding	YjbJ-related lytic transglycosylase	Chromosome	2648023	2648679	+	5.41294	5.5116	5.39121	5.32603	5.52643	5.34685
CCNA_03020	3.64428	3.62489	3.66367	-0.0387774	-0.317407	0.76128	0.955019	-1.02724		protein_coding	phosphatidylinositol-specific phospholipase C1-like protein	Chromosome	3174508	3175635	+	3.74458	3.77665	3.46977	3.46405	3.73108	3.67953
CCNA_01191	4.64693	4.62755	4.66632	-0.0387712	-0.431334	0.680719	0.934984	-1.02724		protein_coding	transporter_2C major facilitator superfamily	Chromosome	1311323	1312558	-	4.72883	4.53651	4.73361	4.69729	4.57986	4.60549
CCNA_01921	3.63681	3.61744	3.65618	-0.0387421	-0.329749	0.752371	0.954616	-1.02722		protein_coding	Sdh5 family flavination protein	Chromosome	2066987	2067280	-	3.73267	3.58226	3.65362	3.83525	3.46353	3.55353
CCNA_01755	7.66952	7.65022	7.68883	-0.0386129	-0.0934971	0.928436	0.981348	-1.02713		protein_coding	two component sensor histidine kinase	Chromosome	1881785	1883437	-	7.4783	8.4555	7.13269	7.40849	8.28389	7.25828
CCNA_03859	8.2314	8.2121	8.2507	-0.0386011	-0.412706	0.693618	0.937736	-1.02712	cenR	protein_coding	two-component response regulator cenR	Chromosome	4022266	4022952	-	8.32501	8.15385	8.27326	8.33574	8.12986	8.17072
CCNA_02562	7.81056	7.79131	7.82982	-0.0385126	-0.464615	0.657965	0.926351	-1.02705	stpA	protein_coding	stalk cross-band protein StpA	Chromosome	2708914	2710515	-	7.82515	7.75586	7.90846	7.85775	7.71752	7.79865
CCNA_00243	4.40415	4.38489	4.4234	-0.0385035	-0.187194	0.857443	0.969752	-1.02705		protein_coding	hypothetical protein	Chromosome	256412	256810	-	4.61667	4.54375	4.10977	4.02335	4.50528	4.62605
CCNA_00845	3.27904	3.25988	3.29821	-0.0383286	-0.269162	0.796478	0.959858	-1.02692	relB-1	protein_coding	antitoxin protein relB-1	Chromosome	916999	917262	-	3.51633	3.37712	3.00117	3.20287	3.30005	3.27672
CCNA_01813	9.26624	9.24715	9.28533	-0.0381875	-0.405108	0.698912	0.938019	-1.02682		protein_coding	tRNA-dihydrouridine synthase	Chromosome	1937704	1938711	+	9.32421	9.27373	9.25807	9.36793	9.27673	9.09678
CCNA_00302	7.98014	7.96109	7.99918	-0.0380964	-0.528882	0.615151	0.92061	-1.02676		protein_coding	imidazolonepropionase-related amidohydrolase	Chromosome	315702	316991	+	8.00745	8.04366	7.94644	7.96122	7.98339	7.93865
CCNA_02545	7.36127	7.34222	7.38031	-0.0380918	-0.314498	0.763386	0.955703	-1.02675		protein_coding	alkaline phosphatase	Chromosome	2692800	2694473	-	7.37999	7.20257	7.55838	7.48381	7.29671	7.24616
CCNA_02537	8.50425	8.48522	8.52328	-0.0380555	-0.438072	0.676082	0.933793	-1.02673		protein_coding	ribonuclease R	Chromosome	2684623	2686905	+	8.53724	8.49795	8.53464	8.61862	8.40718	8.42986
CCNA_03533	7.25462	7.23562	7.27363	-0.0380129	-0.280246	0.788341	0.957821	-1.0267		protein_coding	multidrug resistance ABC transporter_2C ATP-binding and permease components	Chromosome	3690375	3692168	-	7.37003	7.03855	7.41231	7.39948	7.10117	7.2062
CCNA_02516	6.4667	6.44771	6.48569	-0.0379753	-0.199358	0.848316	0.966398	-1.02667		protein_coding	glutathione S-transferase	Chromosome	2666167	2666892	-	6.24737	6.82285	6.38684	6.32476	6.72624	6.29213
CCNA_00193	7.60164	7.58282	7.62045	-0.0376316	-0.305494	0.769918	0.955703	-1.02643	leuB	protein_coding	3-isopropylmalate dehydrogenase	Chromosome	206989	208041	-	7.76897	7.40095	7.69144	7.67812	7.46282	7.60752
CCNA_02816	7.63012	7.61133	7.64891	-0.0375848	-0.258289	0.804486	0.96073	-1.02639		protein_coding	hypothetical protein	Chromosome	2973537	2973908	-	7.76254	7.8344	7.3498	7.57079	7.72196	7.54122
CCNA_02900	6.55024	6.53147	6.56901	-0.0375482	-0.491721	0.639721	0.922627	-1.02637		protein_coding	N-acyl-L-amino acid amidohydrolase	Chromosome	3053174	3054487	-	6.55084	6.63194	6.52426	6.48463	6.58852	6.52125
CCNA_01672	5.61444	5.59568	5.63321	-0.0375331	-0.359755	0.730884	0.947461	-1.02636		protein_coding	transglutaminase-like enzyme	Chromosome	1794029	1795006	-	5.47359	5.76859	5.65745	5.69085	5.52352	5.57265
CCNA_01840	9.15469	9.13594	9.17343	-0.0374885	-0.257459	0.805099	0.96073	-1.02633		protein_coding	MerR-family transcriptional regulator	Chromosome	1970882	1972324	-	9.1565	9.41102	8.95277	9.11943	9.30232	8.98608
CCNA_02069	8.48973	8.47102	8.50843	-0.0374187	-0.474422	0.651334	0.925194	-1.02628		protein_coding	protein translocase subunit secF	Chromosome	2219865	2220830	-	8.48176	8.49254	8.55101	8.56137	8.44124	8.41043
CCNA_00179	3.73389	3.71518	3.7526	-0.0374136	-0.365983	0.726457	0.947226	-1.02627		protein_coding	type II secretion pathway protein K	Chromosome	192892	193866	+	3.76811	3.77665	3.71303	3.6189	3.62398	3.90266
CCNA_01378	6.79475	6.77611	6.81339	-0.0372803	-0.35369	0.735206	0.948217	-1.02618		protein_coding	protein-L-isoaspartate O-methyltransferase	Chromosome	1492535	1493107	+	6.86309	6.74805	6.82903	6.96478	6.66035	6.70319
CCNA_00481	3.00342	2.98481	3.02203	-0.0372234	-0.169923	0.870442	0.969963	-1.02614		protein_coding	HipB transcriptional regulator	Chromosome	497352	497597	+	3.00873	3.33435	2.72301	2.92082	3.34352	2.69008
CCNA_00276	3.13996	3.12142	3.1585	-0.0370799	-0.199415	0.848273	0.966398	-1.02603		protein_coding	conserved hypothetical protein	Chromosome	289617	290096	-	3.10056	3.4529	2.92204	2.83268	3.33691	3.19467
CCNA_00568	3.22253	3.204	3.24107	-0.0370659	-0.420652	0.688102	0.935828	-1.02603		protein_coding	N-acetylglucosamine-6-phosphate deacetylase	Chromosome	585948	587111	-	3.17285	3.30056	3.24979	3.17241	3.32028	3.11932
CCNA_02613	4.68639	4.6679	4.70488	-0.0369742	-0.307304	0.768603	0.955703	-1.02596		protein_coding	Rieske (2Fe-2S) domain protein	Chromosome	2761302	2761682	-	4.58522	4.8532	4.67621	4.56481	4.57846	4.86044
CCNA_02149	9.55427	9.53585	9.57269	-0.0368342	-0.465369	0.657454	0.926351	-1.02586	dxs	protein_coding	1-deoxy-D-xylulose 5-phosphate synthase	Chromosome	2305334	2307256	-	9.58197	9.50687	9.62921	9.58329	9.46253	9.56173
CCNA_02574	4.73616	4.71776	4.75456	-0.0368004	-0.294971	0.777577	0.955703	-1.02584		protein_coding	MUG-like uracil-DNA glycosylase family protein	Chromosome	2726580	2727155	+	4.86925	4.51605	4.87837	4.79049	4.61166	4.75112
CCNA_R0056	1.80458	1.7862	1.82296	-0.0367633	-0.351866	0.736509	0.949088	-1.02581	CCNA_R0056	tRNA	tRNA	Chromosome	2535064	2535138	+	1.72698	1.81804	1.92388	1.90982	1.81697	1.63181
CCNA_01010	4.46769	4.44932	4.48606	-0.0367355	-0.404333	0.699452	0.938019	-1.02579		protein_coding	histidine ammonia-lyase	Chromosome	1089523	1091064	-	4.44045	4.57941	4.43833	4.46153	4.34014	4.54631
CCNA_01154	7.73145	7.7131	7.74981	-0.036702	-0.0819207	0.937273	0.985354	-1.02577		protein_coding	conserved hypothetical protein	Chromosome	1257902	1258591	+	7.6391	8.52938	7.08094	7.23175	8.41347	7.49409
CCNA_01186	8.44526	8.42702	8.4635	-0.0364733	-0.513593	0.625197	0.920777	-1.0256		protein_coding	conserved hypothetical protein	Chromosome	1304705	1305016	+	8.46656	8.4739	8.45003	8.46584	8.37673	8.43851
CCNA_01736	4.43105	4.41284	4.44925	-0.0364108	-0.200033	0.84781	0.966398	-1.02556		protein_coding	TetR-family transcriptional regulator	Chromosome	1864287	1864886	+	4.43458	4.65488	4.25829	4.08188	4.468	4.68864
CCNA_00500	5.93061	5.91244	5.94878	-0.0363332	-0.481351	0.64667	0.923579	-1.0255		protein_coding	hydroxymethylglutaryl-CoA lyase	Chromosome	515842	516741	-	5.91728	5.91979	6.00925	5.97077	5.88204	5.88451
CCNA_R0048	1.93183	1.91366	1.95	-0.0363319	-0.224437	0.829581	0.966177	-1.0255	CCNA_R0048	tRNA	tRNA	Chromosome	2188564	2188648	-	2.10503	1.66713	2.07783	2.14759	1.80745	1.78595
CCNA_02180	6.92507	6.9069	6.94323	-0.0363267	-0.332141	0.750649	0.953694	-1.0255		protein_coding	iron-sulfur cluster assembly_repair protein ApbC	Chromosome	2331553	2332653	-	7.01634	6.74679	7.06656	6.98792	6.85427	6.87852
CCNA_01648	5.45683	5.43873	5.47494	-0.0362071	-0.207844	0.841964	0.966177	-1.02541		protein_coding	adenosylmethionine-8-amino-7-oxononanoate	Chromosome	1768405	1769667	+	5.54751	5.18765	5.68966	5.69264	5.38559	5.23796
CCNA_03985	5.53526	5.5172	5.55332	-0.0361156	-0.283839	0.78571	0.957381	-1.02535		protein_coding	hypothetical protein	Chromosome	3263371	3263811	+	5.64286	5.39557	5.62152	5.54294	5.3168	5.69187
CCNA_00542	6.08906	6.07104	6.10708	-0.0360443	-0.34963	0.738106	0.949093	-1.0253		protein_coding	hypothetical protein	Chromosome	561341	561664	-	6.09245	6.24205	5.98675	6.01364	6.19703	6.00244
CCNA_R0015	3.99797	3.97995	4.01598	-0.0360354	-0.261494	0.802123	0.959858	-1.02529	CCNA_R0015	tRNA	tRNA	Chromosome	842304	842378	+	4.11125	4.14738	3.78932	3.80579	4.1442	3.98986
CCNA_03591	8.25282	8.23497	8.27068	-0.0357093	-0.293219	0.778855	0.956215	-1.02506	phyR	protein_coding	anti-anti sigma factor_receiver protein PhyR	Chromosome	3744974	3745774	+	8.3449	8.04952	8.4176	8.34459	8.14753	8.21278
CCNA_01506	5.18863	5.1708	5.20646	-0.0356589	-0.394165	0.706568	0.940129	-1.02502		protein_coding	cystine transport ATP-binding protein	Chromosome	1616805	1617545	-	5.17494	5.11467	5.32976	5.23808	5.10194	5.17238
CCNA_03772	4.49737	4.47958	4.51516	-0.0355754	-0.295906	0.776896	0.955703	-1.02497		protein_coding	HIT1 protein	Chromosome	3940020	3940445	+	4.46657	4.3343	4.74461	4.44251	4.53586	4.46038
CCNA_02544	4.54244	4.52467	4.56021	-0.0355372	-0.385958	0.712334	0.943566	-1.02494		protein_coding	hypothetical protein	Chromosome	2692471	2692743	-	4.64108	4.4436	4.59594	4.61474	4.44055	4.51872
CCNA_03033	4.6847	4.66707	4.70233	-0.0352545	-0.180748	0.862289	0.969752	-1.02474		protein_coding	Flp pilus assembly protein TadD	Chromosome	3188072	3188896	+	4.85174	4.8415	4.41375	4.32972	4.74105	4.93044
CCNA_01865	4.95605	4.93847	4.97364	-0.0351737	-0.453293	0.665663	0.929779	-1.02468		protein_coding	periplasmic multidrug efflux lipoprotein precursor	Chromosome	1999438	2000526	+	5.01698	4.92813	4.97581	4.96649	4.98963	4.85928
CCNA_00918	6.27845	6.26095	6.29595	-0.0349933	-0.308405	0.767803	0.955703	-1.02455		protein_coding	peptide release factor-glutamine N5-methyltransferase	Chromosome	995336	996205	+	6.36429	6.12483	6.39872	6.39459	6.13702	6.25125
CCNA_03733	8.49797	8.48066	8.51528	-0.0346203	-0.379243	0.717069	0.944525	-1.02429		protein_coding	mannose-1-phosphate guanylyltransferase	Chromosome	3900536	3901846	-	8.59363	8.40959	8.54261	8.49728	8.38064	8.56404
CCNA_01166	2.13412	2.11686	2.15138	-0.0345183	-0.192284	0.85362	0.967971	-1.02421		protein_coding	hydroxyacyl-ACP dehydratase HTD2	Chromosome	1284624	1285421	-	2.23903	1.95465	2.26047	2.48157	1.90886	1.96016
CCNA_03385	5.26161	5.24437	5.27885	-0.0344836	-0.42992	0.681694	0.934984	-1.02419		protein_coding	flagellin N-methylase	Chromosome	3557646	3558134	-	5.369	5.27636	5.1912	5.27199	5.21427	5.24684
CCNA_03490	2.99986	2.98267	3.01706	-0.0343845	-0.411173	0.694684	0.937736	-1.02412		protein_coding	hypothetical protein	Chromosome	3650597	3650818	-	2.95644	3.07533	3.01939	2.98064	2.89522	3.07215
CCNA_01960	7.24772	7.23053	7.26491	-0.0343766	-0.436815	0.676945	0.934044	-1.02411		protein_coding	acetyl-CoA carboxylase biotin carboxyl carrier protein subunit	Chromosome	2104350	2104862	+	7.27037	7.29147	7.23289	7.32528	7.18029	7.18604
CCNA_02359	6.70039	6.68322	6.71755	-0.0343327	-0.475555	0.65057	0.925194	-1.02408		protein_coding	conserved hypothetical protein	Chromosome	2498636	2499670	-	6.678	6.72881	6.74586	6.64065	6.72498	6.68404
CCNA_00244	2.5123	2.49516	2.52944	-0.0342839	-0.153117	0.883134	0.970754	-1.02405		protein_coding	HAD superfamily phophatase	Chromosome	256953	257594	+	2.44574	2.91934	2.22323	2.27729	2.8309	2.37728
CCNA_03041	6.09584	6.07871	6.11297	-0.0342609	-0.286032	0.784105	0.956571	-1.02403	cpaB	protein_coding	pilus assembly protein CpaB	Chromosome	3196753	3197646	-	6.23772	6.13732	5.96388	5.90127	6.11259	6.22228
CCNA_03893	5.72124	5.70411	5.73837	-0.034256	-0.215278	0.836409	0.966177	-1.02403		protein_coding	conserved hypothetical protein	Chromosome	1848134	1848526	+	5.70635	6.05258	5.45617	5.61738	5.79078	5.70417
CCNA_01688	6.68298	6.66592	6.70004	-0.0341249	-0.4855	0.643885	0.922758	-1.02394		protein_coding	potassium channel protein	Chromosome	1814816	1815859	+	6.73403	6.69864	6.66745	6.65449	6.69496	6.6483
CCNA_03226	4.06521	4.04823	4.0822	-0.0339671	-0.297375	0.775825	0.955703	-1.02382		protein_coding	basic amino acid_polyamine antiporter (APA) family transporter	Chromosome	3388367	3389683	-	4.1259	3.88093	4.23976	4.11162	3.96099	4.07208
CCNA_01924	5.24866	5.23179	5.26553	-0.0337425	-0.297835	0.77549	0.955703	-1.02366		protein_coding	capsular polysaccharide biosynthesis protein	Chromosome	2069785	2070936	-	5.29965	5.12049	5.37644	5.39471	5.11068	5.18998
CCNA_01229	2.95947	2.94262	2.97633	-0.0337024	-0.295413	0.777255	0.955703	-1.02364		protein_coding	2-hydroxychromene-2-carboxylate isomerase	Chromosome	1355671	1357023	-	3.01268	2.89691	3.01939	2.88996	2.78798	3.14993
CCNA_00423	3.80818	3.79145	3.82491	-0.0334656	-0.392608	0.70766	0.940642	-1.02347		protein_coding	phosphohydrolase_2C MutT-nudix family	Chromosome	433404	433874	+	3.9478	3.75686	3.77008	3.78245	3.83078	3.76112
CCNA_01519	5.69877	5.68208	5.71546	-0.033377	-0.145999	0.888521	0.970754	-1.0234		protein_coding	universal stress protein family	Chromosome	1628290	1629102	+	5.44905	6.09803	5.59929	5.52799	6.05944	5.45883
CCNA_00686	4.9826	4.96592	4.99927	-0.0333496	-0.172104	0.868798	0.969889	-1.02339		protein_coding	peptidase family S41 protein	Chromosome	741897	743330	+	4.98321	5.27549	4.73912	4.63536	5.11068	5.15173
CCNA_02820	8.81859	8.80193	8.83525	-0.0333222	-0.173626	0.867651	0.969752	-1.02337		protein_coding	TadG-family protein	Chromosome	2975365	2977254	+	8.9399	9.10495	8.4609	8.61379	9.00859	8.7834
CCNA_01266	5.53988	5.52332	5.55645	-0.0331266	-0.249134	0.811249	0.960864	-1.02323		protein_coding	NTF2 superfamily protein	Chromosome	1395597	1395953	-	5.56508	5.41859	5.68567	5.75049	5.47924	5.34023
CCNA_03715	8.3677	8.35115	8.38425	-0.0331015	-0.452553	0.666167	0.929779	-1.02321		protein_coding	OstA-like protein	Chromosome	3880744	3881304	-	8.33883	8.44549	8.36844	8.34359	8.37934	8.33052
CCNA_01976	7.5049	7.48854	7.52127	-0.0327295	-0.309237	0.7672	0.955703	-1.02295		protein_coding	Indole-3-glycerol phosphate synthase	Chromosome	2120897	2121685	+	7.51179	7.39696	7.65506	7.61888	7.38316	7.46357
CCNA_00908	5.46994	5.45362	5.48627	-0.032652	-0.321226	0.758519	0.954616	-1.02289		protein_coding	3-oxoacyl-(acyl-carrier-protein) synthase III	Chromosome	988042	989181	-	5.52835	5.33845	5.59201	5.51893	5.34092	5.50099
CCNA_01028	6.3908	6.37451	6.4071	-0.0325893	-0.301134	0.773088	0.955703	-1.02285		protein_coding	M17 family aminopeptidase	Chromosome	1114031	1115644	+	6.42291	6.51969	6.27869	6.24955	6.52096	6.35301
CCNA_01630	6.48686	6.47058	6.50315	-0.0325751	-0.261382	0.802205	0.959858	-1.02284		protein_coding	ribonuclease III	Chromosome	1750026	1750721	+	6.62293	6.27982	6.6067	6.56206	6.33759	6.51207
CCNA_00925	4.1118	4.09555	4.12806	-0.0325054	-0.441825	0.673505	0.933483	-1.02279		protein_coding	conserved hypothetical protein	Chromosome	1002018	1002560	-	4.12042	4.1625	4.10125	4.04873	4.08239	4.15554
CCNA_00266	5.76676	5.75052	5.78299	-0.0324697	-0.210362	0.840082	0.966177	-1.02276		protein_coding	3-ketoacyl-CoA thiolase	Chromosome	279599	280837	-	5.86914	5.54733	5.9325	5.99127	5.69401	5.56628
CCNA_03140	4.63617	4.61995	4.65239	-0.0324367	-0.293958	0.778316	0.955957	-1.02274		protein_coding	LysR-family transcriptional regulator	Chromosome	3290421	3291311	+	4.83178	4.65889	4.46649	4.61663	4.57426	4.66896
CCNA_02266	5.12944	5.11325	5.14563	-0.0323865	-0.291586	0.780047	0.956362	-1.0227		protein_coding	glutathione S-transferase GST	Chromosome	2419189	2420253	+	5.05287	5.27636	5.10767	5.15094	5.24192	4.94688
CCNA_00062	8.28608	8.26994	8.30222	-0.0322809	-0.396829	0.704701	0.939577	-1.02263	trpS	protein_coding	tryptophanyl-tRNA synthetase	Chromosome	63327	64361	-	8.35688	8.23859	8.31118	8.35973	8.22443	8.22564
CCNA_02925	7.91752	7.90143	7.93361	-0.0321799	-0.181476	0.861742	0.969752	-1.02256		protein_coding	carbamoyl-phosphate synthase small chain	Chromosome	3086931	3088097	+	7.98541	7.61107	8.20436	8.11445	7.7519	7.83796
CCNA_00775	5.09635	5.0803	5.11241	-0.0321067	-0.344005	0.74213	0.951003	-1.0225		protein_coding	aspartate aminotransferase	Chromosome	830436	831593	-	5.23443	4.97064	5.13215	5.04144	5.07542	5.12405
CCNA_03649	5.83901	5.82308	5.85495	-0.0318741	-0.363439	0.728264	0.947226	-1.02234		protein_coding	Ser_Thr kinase-related phosphotransferase	Chromosome	3806915	3808006	+	5.91412	5.76116	5.88957	5.90822	5.73099	5.83002
CCNA_03043	9.31933	9.30343	9.33523	-0.0317965	-0.303063	0.771685	0.955703	-1.02228	pilA	protein_coding	type IV pilin protein pilA	Chromosome	3198523	3198702	-	9.33306	9.46024	9.21238	9.21078	9.44124	9.25827
CCNA_00057	6.08449	6.06862	6.10036	-0.0317314	-0.276244	0.791276	0.958606	-1.02224		protein_coding	glycoprotease family protein	Chromosome	59115	59750	-	6.20663	5.96794	6.1265	6.1657	5.88374	6.15643
CCNA_01931	5.20284	5.18703	5.21866	-0.031627	-0.138961	0.893854	0.971729	-1.02216		protein_coding	TetR-family transcriptional regulator	Chromosome	2076486	2077046	+	5.04326	5.49825	5.11446	5.23194	5.56437	4.76479
CCNA_03648	2.56942	2.55368	2.58515	-0.0314615	-0.235013	0.821716	0.963333	-1.02205		protein_coding	YjeE family ATPase	Chromosome	3806485	3806931	+	2.72116	2.57388	2.46039	2.79984	2.42686	2.43435
CCNA_02375	2.14791	2.13219	2.16364	-0.0314468	-0.197117	0.849995	0.967185	-1.02204		protein_coding	hypothetical protein	Chromosome	2519993	2520256	-	2.2984	2.15701	2.0355	2.43956	2.07676	1.88025
CCNA_01928	5.14777	5.13213	5.16341	-0.0312819	-0.216543	0.835466	0.966177	-1.02192		protein_coding	conserved ACT domain protein	Chromosome	2074608	2075018	-	5.1375	4.949	5.40374	5.23563	4.9534	5.20736
CCNA_R0024	1.25974	1.2441	1.27537	-0.0312663	-0.173173	0.867992	0.969752	-1.02191	CCNA_R0024	tRNA	tRNA	Chromosome	1141901	1141990	+	1.50971	1.02277	1.29363	1.14973	1.54642	1.03616
CCNA_03662	6.11919	6.10357	6.13481	-0.0312457	-0.356698	0.733061	0.947461	-1.02189		protein_coding	hypothetical protein	Chromosome	3822013	3822399	-	6.12561	6.03574	6.24309	6.16506	6.10289	6.04276
CCNA_02638	5.75444	5.73882	5.77006	-0.0312367	-0.308796	0.76752	0.955703	-1.02189		protein_coding	CLC voltage-gated chloride channel	Chromosome	2789113	2790969	-	5.90619	5.61968	5.78431	5.73928	5.66201	5.81518
CCNA_01203	6.42055	6.405	6.4361	-0.0310996	-0.170521	0.869991	0.969889	-1.02179		protein_coding	TonB-dependent receptor	Chromosome	1328834	1330816	-	6.51339	6.10881	6.6861	6.65173	6.2507	6.31257
CCNA_02891	4.79039	4.77487	4.80591	-0.0310367	-0.247176	0.812698	0.960864	-1.02175		protein_coding	beta-galactosidase	Chromosome	3038068	3039954	+	4.7667	5.00146	4.64956	4.66118	4.93494	4.72848
CCNA_03604	2.94052	2.92506	2.95599	-0.0309354	-0.239928	0.818068	0.960864	-1.02167		protein_coding	hypothetical protein	Chromosome	3758872	3759210	-	2.97678	3.16819	2.72301	2.83268	2.9568	2.98569
CCNA_00551	4.40389	4.38855	4.41924	-0.0306913	-0.179166	0.86348	0.969752	-1.0215		protein_coding	hypothetical protein	Chromosome	568260	568700	-	4.24134	4.70094	4.31544	4.18211	4.64411	4.33943
CCNA_03093	5.3775	5.36218	5.39281	-0.0306334	-0.1645	0.874533	0.969963	-1.02146		protein_coding	OsmC-related redox protein	Chromosome	3242240	3242662	+	5.22	5.69898	5.25946	5.05958	5.55444	5.47251
CCNA_02250	7.5208	7.50552	7.53609	-0.0305688	-0.411163	0.694691	0.937736	-1.02141		protein_coding	methylcrotonyl-CoA carboxylase biotin-containing subunit	Chromosome	2397843	2399807	-	7.48346	7.54263	7.58217	7.55711	7.47358	7.48587
CCNA_00547	3.75267	3.73746	3.76787	-0.0304125	-0.269342	0.796346	0.959858	-1.0213		protein_coding	PurR-family transcriptional regulator	Chromosome	565748	565879	+	3.84535	3.71643	3.74184	3.89555	3.78057	3.53626
CCNA_03340	4.72651	4.71135	4.74167	-0.0303257	-0.365538	0.726772	0.947226	-1.02124	tolR	protein_coding	TolR protein	Chromosome	3521551	3522069	-	4.83067	4.71126	4.68309	4.64649	4.70434	4.78321
CCNA_00454	6.38127	6.36611	6.39643	-0.0303131	-0.137608	0.894881	0.972153	-1.02123		protein_coding	GntR-family transcriptional regulator	Chromosome	460977	461789	-	6.31722	6.70414	6.16792	6.39734	6.70909	5.99192
CCNA_03121	4.4903	4.47517	4.50544	-0.0302734	-0.174619	0.866903	0.969752	-1.02121		protein_coding	hypothetical protein	Chromosome	3268559	3268819	-	4.57992	4.7618	4.17461	4.35028	4.66929	4.40593
CCNA_02942	7.45879	7.44372	7.47386	-0.0301425	-0.424165	0.68567	0.934984	-1.02111		protein_coding	nucleoside-diphosphate-sugar epimerase	Chromosome	3102130	3103299	+	7.48595	7.42604	7.5096	7.46351	7.42305	7.4446
CCNA_02414	6.66515	6.65013	6.68017	-0.0300351	-0.247531	0.812436	0.960864	-1.02104		protein_coding	DadA-related amino acid oxidase	Chromosome	2558192	2559208	-	6.87343	6.48326	6.68382	6.75598	6.56399	6.63043
CCNA_03880	3.67392	3.65894	3.6889	-0.0299618	-0.308123	0.768008	0.955703	-1.02099		protein_coding	ligand-binding SRPBCC domain protein	Chromosome	1452580	1453074	+	3.64135	3.77173	3.65362	3.56911	3.81186	3.59584
CCNA_03054	3.89254	3.87758	3.90751	-0.0299261	-0.20566	0.843598	0.966177	-1.02096		protein_coding	AraC-family transcriptional regulator	Chromosome	3209150	3210088	+	3.85417	4.1069	3.76145	3.73113	4.12325	3.77836
CCNA_02633	5.21031	5.19536	5.22526	-0.0299031	-0.307253	0.76864	0.955703	-1.02094		protein_coding	membrane-bound glycosyl hydrolase	Chromosome	2782798	2785158	-	5.35197	5.14068	5.18314	5.1418	5.13085	5.31343
CCNA_03312	1.80479	1.78987	1.8197	-0.0298296	-0.182623	0.860878	0.969752	-1.02089		protein_coding	hypothetical protein	Chromosome	3487743	3487922	+	1.72698	1.97192	1.7602	1.54797	2.11585	1.7058
CCNA_00977	1.94382	1.929	1.95864	-0.0296394	-0.148224	0.886837	0.970754	-1.02076		protein_coding	transposase_2C IS4_5 family	Chromosome	1057369	1057779	+	2.1771	1.75955	1.93927	2.07261	2.18365	1.53076
CCNA_01768	6.2048	6.19003	6.21956	-0.0295285	-0.319652	0.759656	0.954669	-1.02068		protein_coding	hypothetical protein	Chromosome	1895834	1896232	-	6.29553	6.12628	6.23688	6.29326	6.08182	6.19502
CCNA_03288	1.92105	1.90637	1.93572	-0.0293472	-0.210511	0.83997	0.966177	-1.02055		protein_coding	YcfA superfamily protein	Chromosome	3456818	3457006	+	1.90731	2.20162	1.69823	1.89746	1.83582	1.98584
CCNA_00482	4.39695	4.38229	4.4116	-0.029313	-0.35428	0.734786	0.948217	-1.02053		protein_coding	toxin protein module HipA	Chromosome	497584	498855	+	4.40786	4.35913	4.46781	4.44463	4.42039	4.28185
CCNA_01576	5.15771	5.14306	5.17236	-0.029302	-0.260166	0.803102	0.959877	-1.02052		protein_coding	major facilitator superfamily transporter	Chromosome	1692309	1693604	-	5.17494	5.02338	5.31877	5.26479	5.15357	5.01082
CCNA_02835	3.48053	3.46596	3.49511	-0.0291478	-0.255882	0.806262	0.96073	-1.02041		protein_coding	CpxP-related protein	Chromosome	2988938	2989567	-	3.54929	3.39644	3.53959	3.29999	3.44216	3.65573
CCNA_R0165	4.47301	4.45846	4.48755	-0.0290864	-0.309738	0.766836	0.955703	-1.02037	CCNA_R0165	ncRNA	ncRNA	Chromosome	2671861	2672357	-	4.44191	4.58784	4.4329	4.37278	4.58405	4.41856
CCNA_01776	9.28188	9.26734	9.29641	-0.0290747	-0.401179	0.701656	0.938282	-1.02036		protein_coding	ribonuclease D	Chromosome	1901998	1903167	+	9.27461	9.33879	9.27584	9.28509	9.29882	9.2181
CCNA_03610	5.38107	5.36659	5.39555	-0.0289548	-0.235844	0.821099	0.963175	-1.02027		protein_coding	methyltransferase	Chromosome	3764334	3765164	-	5.2302	5.58922	5.36723	5.23194	5.48672	5.38112
CCNA_01116	6.35082	6.33639	6.36525	-0.0288576	-0.177912	0.864423	0.969752	-1.0202	divJ	protein_coding	histidine protein kinase DivJ	Chromosome	1220535	1222292	+	6.54029	6.36728	6.18819	6.16377	6.20249	6.64293
CCNA_01614	5.37331	5.3589	5.38772	-0.0288171	-0.213744	0.837555	0.966177	-1.02018		protein_coding	conserved hypothetical protein	Chromosome	1735447	1735962	+	5.40095	5.18487	5.57733	5.53996	5.24545	5.29129
CCNA_01602	5.92442	5.91002	5.93882	-0.0287998	-0.348649	0.738807	0.949093	-1.02016		protein_coding	glutathione S-transferase	Chromosome	1722517	1723155	+	5.97352	5.88943	5.9535	5.86364	5.84936	6.01704
CCNA_00924	3.43476	3.42036	3.44916	-0.0287953	-0.320153	0.759294	0.954616	-1.02016		protein_coding	MarR_EmrR family transcriptional regulator	Chromosome	1001739	1002017	-	3.56281	3.31755	3.46711	3.40415	3.4605	3.39645
CCNA_01003	5.59187	5.57751	5.60623	-0.0287173	-0.348413	0.738976	0.949093	-1.0201	fliO	protein_coding	flagellar biosynthesis protein FliO	Chromosome	1084761	1085081	-	5.65364	5.62446	5.54059	5.48938	5.58749	5.65566
CCNA_R0049	8.40572	8.39139	8.42005	-0.0286607	-0.339392	0.745438	0.952784	-1.02006	CCNA_R0049	tmRNA	tmRNA	Chromosome	2338402	2338828	+	8.4461	8.50909	8.30498	8.38	8.42859	8.36559
CCNA_00530	12.804	12.7898	12.8182	-0.0283455	-0.270808	0.795267	0.959858	-1.01984		protein_coding	LSU ribosomal protein L10P	Chromosome	542581	543099	+	12.7467	12.7848	12.9231	12.9502	12.7544	12.6648
CCNA_01974	7.34069	7.32655	7.35484	-0.0282866	-0.296331	0.776586	0.955703	-1.0198		protein_coding	anthranilate synthase component II_para-aminobenzoate synthase glutamine amidotransferase component II	Chromosome	2119270	2119866	+	7.33166	7.44201	7.29084	7.35044	7.43604	7.19317
CCNA_03661	2.55391	2.53985	2.56796	-0.0281107	-0.175284	0.866402	0.969752	-1.01968		protein_coding	hypothetical protein	Chromosome	3821590	3821715	-	2.66713	2.35434	2.68242	2.59309	2.76357	2.2629
CCNA_02755	4.92219	4.90816	4.93623	-0.0280682	-0.220124	0.832795	0.966177	-1.01965		protein_coding	HipB-family transcriptional regulator	Chromosome	2919671	2920069	+	5.03261	4.92591	4.85015	5.15614	4.79984	4.76849
CCNA_03651	6.57463	6.56071	6.58856	-0.0278443	-0.333967	0.749334	0.952896	-1.01949		protein_coding	ATP-dependent nuclease subunit B	Chromosome	3808728	3811718	+	6.67178	6.5563	6.5376	6.51479	6.51804	6.6493
CCNA_03057	3.7694	3.75548	3.78331	-0.0278379	-0.225234	0.828987	0.966177	-1.01948		protein_coding	glyoxalase family protein	Chromosome	3210738	3211103	-	3.6741	3.90361	3.77223	3.53759	3.82843	3.90041
CCNA_01510	1.52252	1.50864	1.53639	-0.027752	-0.101475	0.922354	0.979771	-1.01942		protein_coding	hypothetical protein	Chromosome	1620483	1620866	+	1.57519	1.94593	1.08805	1.25037	1.94404	1.33151
CCNA_01209	4.8824	4.86857	4.89623	-0.0276553	-0.277366	0.790452	0.95819	-1.01935		protein_coding	L-lactate dehydrogenase	Chromosome	1335487	1336638	+	5.03552	4.89115	4.76202	4.93508	4.7793	4.89134
CCNA_03881	1.85182	1.83805	1.86558	-0.0275353	-0.239854	0.818123	0.960864	-1.01927		protein_coding	beta-lactamse domain-containing protein	Chromosome	2537009	2537350	+	1.75551	1.74957	2.09168	1.80782	1.81697	1.88935
CCNA_R0103	3.36496	3.35122	3.3787	-0.0274702	-0.159894	0.878011	0.970626	-1.01922	CCNA_R0103	ncRNA	ncRNA	Chromosome	339708	339810	+	3.41862	3.04301	3.67446	3.47657	3.35336	3.22374
CCNA_02744	3.57271	3.559	3.58643	-0.027427	-0.181886	0.861433	0.969752	-1.01919		protein_coding	GntR-family transcriptional regulator	Chromosome	2906466	2907182	-	3.58682	3.331	3.84145	3.70299	3.42047	3.55353
CCNA_03491	5.69508	5.68148	5.70867	-0.0271871	-0.362246	0.729112	0.947461	-1.01902		protein_coding	gluconate 5-dehydrogenase (Ga5DH)-related protein	Chromosome	3650871	3651653	-	5.74065	5.7285	5.65687	5.64999	5.74414	5.65032
CCNA_00178	2.26007	2.24662	2.27352	-0.0269011	-0.224047	0.829871	0.966177	-1.01882		protein_coding	type II secretion pathway protein J	Chromosome	192305	192895	+	2.19804	2.43752	2.18501	2.10522	2.21278	2.42186
CCNA_01927	4.68982	4.67637	4.70326	-0.026895	-0.33535	0.74834	0.952796	-1.01882		protein_coding	enoyl-CoA hydratase	Chromosome	2073818	2074621	+	4.76202	4.75183	4.59594	4.68296	4.66666	4.67949
CCNA_00843	5.60652	5.5931	5.61994	-0.0268391	-0.241488	0.816911	0.960864	-1.01878		protein_coding	endo-beta-mannanase	Chromosome	915317	916645	-	5.69841	5.74868	5.41273	5.52999	5.65008	5.59924
CCNA_00562	6.33335	6.32005	6.34666	-0.0266046	-0.216757	0.835306	0.966177	-1.01861		protein_coding	dihydroorotate dehydrogenase	Chromosome	576665	577723	+	6.40651	6.13397	6.49949	6.45172	6.26338	6.24506
CCNA_01675	7.50835	7.49507	7.52164	-0.0265684	-0.339216	0.745564	0.952784	-1.01859		protein_coding	outer membrane protein	Chromosome	1797735	1799519	+	7.55148	7.54136	7.47206	7.47031	7.43662	7.57827
CCNA_02058	4.11983	4.10658	4.13309	-0.026506	-0.287352	0.783141	0.956571	-1.01854		protein_coding	conserved hypothetical protein	Chromosome	2207608	2208831	+	4.13497	4.13593	4.12836	3.96827	4.11169	4.23978
CCNA_R0176	5.05316	5.03996	5.06635	-0.0263952	-0.190035	0.855309	0.96914	-1.01846	CCNA_R0176	ncRNA	ncRNA	Chromosome	3091335	3091482	-	4.9822	5.35253	4.86433	4.96649	5.08234	5.07105
CCNA_02437	4.86367	4.85067	4.87668	-0.0260081	-0.270695	0.795351	0.959858	-1.01819		protein_coding	LysR-family transcriptional regulator	Chromosome	2577811	2578719	-	4.75025	5.0337	4.84608	4.85584	4.88037	4.8158
CCNA_00115	8.78664	8.77386	8.79941	-0.0255517	-0.367497	0.725382	0.947226	-1.01787		protein_coding	TolB protein	Chromosome	122939	126268	+	8.81754	8.76989	8.81081	8.75259	8.80031	8.76868
CCNA_02000	10.7772	10.7644	10.79	-0.025539	-0.358814	0.731554	0.947461	-1.01786		protein_coding	SSU ribosomal protein S2P	Chromosome	2146328	2147134	-	10.7711	10.7795	10.8193	10.7978	10.7767	10.7188
CCNA_00807	5.64283	5.6301	5.65556	-0.0254546	-0.247135	0.812728	0.960864	-1.0178		protein_coding	ribonuclease P protein component	Chromosome	871633	872082	-	5.63072	5.52629	5.80966	5.71923	5.54301	5.62807
CCNA_03129	7.79131	7.77859	7.80404	-0.025452	-0.25157	0.809448	0.960864	-1.0178		protein_coding	peptidoglycan-specific endopeptidase_2C M23 family	Chromosome	3277316	3278692	-	7.86032	7.66202	7.88977	7.79207	7.6666	7.87709
CCNA_00367	7.97067	7.95794	7.98339	-0.0254488	-0.315983	0.762311	0.955401	-1.0178		protein_coding	phosphonates-binding protein	Chromosome	383800	384825	+	7.91193	7.99894	8.03931	8.03749	7.9213	7.91504
CCNA_02548	6.03925	6.02657	6.05193	-0.0253589	-0.32549	0.75544	0.954616	-1.01773		protein_coding	conserved hypothetical protein	Chromosome	2696440	2697087	+	6.05659	6.13061	5.96858	6.00286	6.04483	6.03201
CCNA_03800	6.78343	6.77077	6.79609	-0.0253199	-0.277529	0.790333	0.95819	-1.01771		protein_coding	diaminopimelate epimerase	Chromosome	3963328	3964194	-	6.83049	6.73134	6.82644	6.87779	6.64071	6.79382
CCNA_03583	1.43102	1.41842	1.44362	-0.0251982	-0.163363	0.875392	0.969963	-1.01762		protein_coding	conserved hypothetical protein	Chromosome	3739668	3739859	-	1.53187	1.11896	1.68002	1.48327	1.33742	1.43457
CCNA_03424	8.64317	8.63064	8.6557	-0.025057	-0.345302	0.741202	0.95057	-1.01752	tacA	protein_coding	AAA-family response regulator tacA	Chromosome	3590254	3591720	+	8.64259	8.71588	8.60862	8.61237	8.6443	8.63525
CCNA_02781	6.18731	6.17485	6.19978	-0.0249382	-0.114918	0.912117	0.977401	-1.01744		protein_coding	hypothetical protein	Chromosome	2939350	2939946	+	6.1647	6.55952	5.87514	5.91514	6.4796	6.1298
CCNA_03256	7.03348	7.02111	7.04584	-0.0247332	-0.164262	0.874713	0.969963	-1.01729		protein_coding	chorismate synthase	Chromosome	3427166	3428284	+	7.15397	6.75087	7.23269	7.14454	6.87834	7.04046
CCNA_00031	4.59086	4.5785	4.60321	-0.0247152	-0.297014	0.776088	0.955703	-1.01728	vapC	protein_coding	toxin protein VapC	Chromosome	34312	34698	-	4.61926	4.50274	4.68765	4.62228	4.52719	4.58603
CCNA_00813	4.15227	4.13998	4.16456	-0.0245818	-0.124063	0.905162	0.975539	-1.01718		protein_coding	flavin-binding monooxygenase-related protein	Chromosome	876155	877531	-	4.02795	4.4436	4.02215	4.20987	4.42195	3.78813
CCNA_02425	4.30697	4.29485	4.31909	-0.0242473	-0.251712	0.809343	0.960864	-1.01695		protein_coding	non-essential pilus assembly protein	Chromosome	2568833	2569006	-	4.28603	4.24653	4.42472	4.41891	4.19071	4.27492
CCNA_02258	5.05048	5.03841	5.06256	-0.0241493	-0.310276	0.766446	0.955703	-1.01688		protein_coding	lipoate-protein ligase B	Chromosome	2409393	2410118	+	5.04518	5.14354	4.99895	5.04564	5.07343	4.99615
CCNA_01137	3.99374	3.98168	4.0058	-0.0241194	-0.278615	0.789537	0.95819	-1.01686		protein_coding	ribosomal-protein-alanine acetyltransferase	Chromosome	1240347	1240868	-	3.99243	4.07128	3.9537	3.8673	4.0565	4.02124
CCNA_R0145	3.29003	3.27798	3.30208	-0.024098	-0.263006	0.801009	0.959858	-1.01684	CCNA_R0145	ncRNA	ncRNA	Chromosome	1911195	1911615	+	3.2945	3.42181	3.18993	3.20287	3.33028	3.30079
CCNA_01446	9.05722	9.04518	9.06925	-0.0240704	-0.306216	0.769393	0.955703	-1.01682		protein_coding	LL-diaminopimelate aminotransferase	Chromosome	1558246	1559466	+	9.01839	9.12288	9.06648	9.09975	9.06872	8.96707
CCNA_00948	8.921	8.90898	8.93301	-0.0240339	-0.281634	0.787324	0.957821	-1.0168	sciP	protein_coding	CtrA inhibitory protein SciP	Chromosome	1026439	1026720	+	8.90218	9.03386	8.863	8.83947	8.9767	8.91078
CCNA_00678	10.0966	10.0847	10.1084	-0.0237852	-0.14735	0.887498	0.970754	-1.01662		protein_coding	LSU ribosomal protein L11P	Chromosome	734576	735007	-	10.1688	9.85273	10.3038	10.3262	9.90636	10.0215
CCNA_00839	10.1392	10.1274	10.1509	-0.0235047	-0.221904	0.831468	0.966177	-1.01643		protein_coding	glucan 1_2C4-beta-glucosidase	Chromosome	907095	909575	+	10.0717	10.3049	10.0762	10.0029	10.2316	10.1476
CCNA_03686	9.24449	9.23275	9.25623	-0.0234878	-0.271745	0.794579	0.959858	-1.01641		protein_coding	alpha2 macroglobulin domain-containing extracellular protein	Chromosome	3848258	3853318	-	9.31605	9.23909	9.21356	9.15215	9.19633	9.34976
CCNA_01433	6.64396	6.63231	6.65562	-0.0233167	-0.288806	0.782078	0.956571	-1.01629	ihfA	protein_coding	integration host factor alpha-subunit	Chromosome	1548563	1548865	+	6.68234	6.6007	6.68382	6.71342	6.54765	6.63585
CCNA_02054	8.41783	8.40625	8.42942	-0.0231633	-0.282393	0.786768	0.957821	-1.01619		protein_coding	methylmalonyl-CoA carboxylase_2C carboxyltransferase subunit	Chromosome	2203400	2204932	-	8.36336	8.38582	8.53906	8.4361	8.37361	8.40905
CCNA_00514	4.67897	4.66742	4.69052	-0.0230977	-0.280071	0.78847	0.957821	-1.01614		protein_coding	pirin	Chromosome	528078	528908	+	4.6676	4.72661	4.67736	4.58422	4.77442	4.64364
CCNA_02026	6.82048	6.80903	6.83194	-0.022919	-0.243868	0.815148	0.960864	-1.01601		protein_coding	hypothetical protein	Chromosome	2173025	2173249	-	6.84854	6.75586	6.89143	6.90853	6.67121	6.84734
CCNA_02809	4.21897	4.20758	4.23036	-0.0227743	-0.268108	0.797253	0.959858	-1.01591		protein_coding	AcrB-family cation_multidrug efflux pump	Chromosome	2963976	2967218	+	4.2447	4.2412	4.20517	4.32742	4.11362	4.1817
CCNA_02423	4.02298	4.01165	4.03431	-0.0226691	-0.211988	0.838867	0.966177	-1.01584		protein_coding	conserved hypothetical protein	Chromosome	2567378	2567818	-	4.03959	3.88549	4.17786	4.12758	3.98018	3.92717
CCNA_00395	5.60001	5.58871	5.61132	-0.0226043	-0.223299	0.830428	0.966177	-1.01579		protein_coding	feruloyl-CoA synthetase	Chromosome	411052	412842	+	5.72029	5.66486	5.4488	5.51388	5.58332	5.66894
CCNA_03716	6.63551	6.62424	6.64678	-0.0225422	-0.1672	0.872496	0.969963	-1.01575		protein_coding	LptC-related lipopolysaccharide assembly protein	Chromosome	3881363	3882025	-	6.6842	6.83706	6.4191	6.52788	6.56258	6.78226
CCNA_03402	5.6316	5.62034	5.64286	-0.0225246	-0.25276	0.808568	0.960864	-1.01574		protein_coding	NAD(P)H quinone oxidoreductase_2C PIG3 family	Chromosome	3571232	3572206	-	5.67433	5.53867	5.71559	5.52296	5.68038	5.65766
CCNA_03913	2.52423	2.51301	2.53546	-0.0224505	-0.288779	0.782098	0.956571	-1.01568		protein_coding	hypothetical protein	Chromosome	64440	64487	-	2.54169	2.46218	2.60251	2.5621	2.47576	2.50117
CCNA_03633	3.99768	3.98649	4.00887	-0.0223774	-0.186851	0.8577	0.969752	-1.01563		protein_coding	GIY-YIG domain protein	Chromosome	3787860	3788231	+	4.06451	3.94356	4.01853	4.0654	4.14041	3.75366
CCNA_01567	5.34139	5.33024	5.35255	-0.0223165	-0.245699	0.813791	0.960864	-1.01559		protein_coding	proline iminopeptidase	Chromosome	1683567	1684652	+	5.29318	5.29964	5.46484	5.42409	5.24897	5.31765
CCNA_03646	5.21687	5.20579	5.22796	-0.0221667	-0.0907783	0.930511	0.982358	-1.01548		protein_coding	ATPase	Chromosome	3804414	3805532	-	5.45124	4.73169	5.50094	5.45921	4.92287	5.23529
CCNA_01152	4.79016	4.77908	4.80124	-0.0221581	-0.174838	0.866738	0.969752	-1.01548		protein_coding	external DNA uptake_catabolism protein	Chromosome	1255714	1256535	+	4.99322	4.6238	4.78669	4.92902	4.65211	4.75611
CCNA_02581	4.02003	4.009	4.03106	-0.0220563	-0.212914	0.838175	0.966177	-1.01541		protein_coding	conserved hypothetical protein	Chromosome	2731704	2732189	+	3.97434	4.02444	4.09439	4.18973	3.94588	3.89138
CCNA_00056	4.21962	4.20872	4.23053	-0.0218131	-0.249802	0.810755	0.960864	-1.01523		protein_coding	ribosomal-protein-S18-alanine acetyltransferase	Chromosome	58654	59106	-	4.12225	4.25537	4.31396	4.15381	4.18704	4.2853
CCNA_01521	7.80991	7.79906	7.82076	-0.0216993	-0.0815231	0.937576	0.985354	-1.01515		protein_coding	putative exported protein	Chromosome	1629643	1630458	-	7.86005	8.25984	7.3424	7.45272	8.06667	7.8778
CCNA_00152	6.82531	6.81452	6.8361	-0.0215804	-0.290572	0.780788	0.956571	-1.01507		protein_coding	winged helix-turn-helix transcription repressor HrcA	Chromosome	161320	162396	+	6.84522	6.8115	6.85157	6.75641	6.80549	6.88166
CCNA_02244	7.48079	7.47	7.49157	-0.0215759	-0.239471	0.818407	0.960864	-1.01507		protein_coding	aminotransferase class I family protein	Chromosome	2393276	2394553	-	7.41245	7.60399	7.45828	7.52029	7.51365	7.37605
CCNA_01833	5.4336	5.42282	5.44439	-0.0215711	-0.199727	0.848039	0.966398	-1.01506		protein_coding	glucosylceramidase	Chromosome	1963485	1964894	+	5.51798	5.31748	5.4977	5.58787	5.36545	5.31512
CCNA_R0154	4.97284	4.96208	4.98359	-0.0215172	-0.14411	0.889952	0.970754	-1.01503	CCNA_R0154	ncRNA	ncRNA	Chromosome	2304965	2305194	-	5.11657	4.79007	5.04414	5.21585	4.76215	4.90823
CCNA_02075	8.97652	8.96587	8.98717	-0.0212982	-0.260676	0.802726	0.959877	-1.01487	dipM	protein_coding	peptidoglycan binding endopeptidase DipM	Chromosome	2225052	2226881	-	8.98872	9.06828	8.90452	8.91347	9.02543	8.95871
CCNA_03867	7.09587	7.08525	7.10649	-0.0212361	-0.227821	0.827062	0.965913	-1.01483		protein_coding	DNA polymerase III_2C delta subunit	Chromosome	4029259	4030311	+	7.16731	6.99089	7.16127	7.18991	7.00033	7.06551
CCNA_02653	3.44352	3.43291	3.45413	-0.0212192	-0.150026	0.885473	0.970754	-1.01482		protein_coding	conserved hypothetical protein	Chromosome	2807177	2808076	+	3.30419	3.41866	3.63955	3.66339	3.37608	3.25927
CCNA_00485	5.31025	5.29964	5.32085	-0.0212078	-0.278141	0.789884	0.95819	-1.01481		protein_coding	ribosomal large subunit pseudouridine synthase D	Chromosome	501114	502142	-	5.36746	5.29707	5.29803	5.30513	5.23217	5.36164
CCNA_01242	8.9041	8.89356	8.91464	-0.0210841	-0.123175	0.905838	0.975594	-1.01472		protein_coding	amino acid permease	Chromosome	1367607	1369202	-	8.75202	9.27655	8.71535	8.88626	9.02851	8.76591
CCNA_03081	4.17672	4.16622	4.18721	-0.0209982	-0.146559	0.888097	0.970754	-1.01466		protein_coding	conserved hypothetical protein	Chromosome	3229064	3229471	-	4.46513	3.96313	4.13338	4.0654	4.17228	4.26097
CCNA_02825	0.957862	0.947365	0.968358	-0.0209923	-0.0884364	0.932298	0.982956	-1.01466		protein_coding	transposase	Chromosome	2980586	2980978	+	0.7854	1.32121	0.798463	1.32612	0.96175	0.554229
CCNA_03299	5.8497	5.83925	5.86015	-0.0208983	-0.157024	0.88018	0.970754	-1.01459		protein_coding	outer membrane protein oprM	Chromosome	3472717	3474228	+	5.99661	5.65085	5.93298	5.96338	5.65008	5.90429
CCNA_02301	6.72085	6.71049	6.73122	-0.0207334	-0.24341	0.815487	0.960864	-1.01448		protein_coding	YdcF-like family protein	Chromosome	2447415	2448032	+	6.65673	6.71957	6.81736	6.80023	6.66727	6.66396
CCNA_01761	7.82348	7.81322	7.83373	-0.0205044	-0.173372	0.867843	0.969752	-1.01431		protein_coding	YjgP_YjgQ family membrane permease	Chromosome	1889529	1890635	-	7.90916	7.66451	7.92752	7.93462	7.64522	7.85983
CCNA_02546	8.81058	8.80033	8.82082	-0.0204925	-0.284621	0.785138	0.956977	-1.01431	pleD	protein_coding	GGDEF_response regulator protein PleD	Chromosome	2694580	2695944	-	8.77521	8.86896	8.81831	8.79027	8.83015	8.78058
CCNA_00518	9.73712	9.72695	9.7473	-0.0203453	-0.188464	0.856489	0.969616	-1.0142		protein_coding	LSU ribosomal protein L25P	Chromosome	533140	533733	-	9.73778	9.60022	9.90389	9.83971	9.69382	9.64733
CCNA_00655	5.43735	5.42733	5.44737	-0.0200386	-0.17444	0.867038	0.969752	-1.01399		protein_coding	conserved hypothetical protein	Chromosome	708328	710310	-	5.53659	5.32086	5.48465	5.56558	5.47399	5.24241
CCNA_01746	6.21046	6.20049	6.22043	-0.0199423	-0.198801	0.848733	0.966398	-1.01392		protein_coding	malonyl-CoA-(acyl-carrier-protein) transacylase FabD	Chromosome	1874210	1875154	+	6.20749	6.10392	6.34988	6.27963	6.08478	6.23706
CCNA_01911	4.06756	4.05763	4.07748	-0.0198462	-0.144743	0.889472	0.970754	-1.01385		protein_coding	glyoxalase family protein	Chromosome	2055562	2055933	-	3.93954	4.2106	4.08231	4.20486	4.16298	3.80506
CCNA_03219	5.64125	5.63134	5.65116	-0.0198174	-0.203348	0.845327	0.966398	-1.01383	acrB5	protein_coding	cation_multidrug efflux pump acrB5	Chromosome	3379745	3382813	+	5.57178	5.813	5.56869	5.58883	5.60683	5.69836
CCNA_00086	10.2645	10.2546	10.2744	-0.019786	-0.264636	0.799808	0.959858	-1.01381	gdhZ	protein_coding	NAD-specific glutamate dehydrogenase GdhZ	Chromosome	91467	96290	-	10.2494	10.3093	10.2646	10.2731	10.3052	10.1857
CCNA_02563	5.73974	5.72987	5.74961	-0.0197385	-0.241131	0.817176	0.960864	-1.01378		protein_coding	acyl-CoA dehydrogenase	Chromosome	2710778	2712001	-	5.66934	5.74492	5.83456	5.70333	5.7944	5.69187
CCNA_03819	7.91654	7.90671	7.92638	-0.0196752	-0.238096	0.819427	0.961779	-1.01373	ftsK	protein_coding	cell division protein FtsK	Chromosome	3983868	3986345	+	7.90279	7.88215	7.9942	8.00329	7.8518	7.86503
CCNA_02095	5.59306	5.58327	5.60286	-0.019589	-0.171998	0.868878	0.969889	-1.01367		protein_coding	NAD_NADH-dependent eicosanoid dehydrogenase	Chromosome	2243761	2244786	+	5.48995	5.74931	5.56931	5.46968	5.74975	5.53038
CCNA_00078	7.83091	7.82116	7.84067	-0.0195121	-0.112117	0.914248	0.977401	-1.01362		protein_coding	acyl-CoA dehydrogenase	Chromosome	81533	83326	-	7.5525	8.03598	7.93353	7.83159	8.0515	7.58038
CCNA_03761	4.78268	4.77295	4.79241	-0.0194596	-0.192932	0.853134	0.967774	-1.01358		protein_coding	PaaI-family thioesterase	Chromosome	3930947	3931366	+	4.65503	4.92702	4.79518	4.72204	4.87468	4.72213
CCNA_01389	4.52694	4.51725	4.53664	-0.0193875	-0.212575	0.838428	0.966177	-1.01353		protein_coding	acetyltransferase	Chromosome	1506300	1507313	+	4.52849	4.4436	4.63781	4.61474	4.43746	4.49953
CCNA_02153	5.24912	5.23943	5.2588	-0.0193684	-0.215353	0.836354	0.966177	-1.01352		protein_coding	acetylspermidine deacetylase	Chromosome	2309204	2310124	-	5.35508	5.28416	5.13716	5.29926	5.17131	5.24773
CCNA_00573	5.31351	5.30385	5.32317	-0.0193161	-0.200551	0.847422	0.966398	-1.01348		protein_coding	TonB-dependent receptor	Chromosome	593829	596600	+	5.27277	5.31325	5.38349	5.30863	5.43897	5.16397
CCNA_01182	4.05083	4.04118	4.06047	-0.0192839	-0.221861	0.8315	0.966177	-1.01346		protein_coding	glutathione S-transferase	Chromosome	1301993	1302586	+	4.02209	4.17747	3.98184	4.06816	4.08042	3.97497
CCNA_00377	6.90138	6.89183	6.91093	-0.019095	-0.220748	0.83233	0.966177	-1.01332	smc	protein_coding	chromosome partition protein Smc	Chromosome	391953	395396	-	6.97625	6.8523	6.90423	6.85439	6.8171	7.004
CCNA_01925	7.16324	7.1537	7.17279	-0.0190909	-0.142891	0.890876	0.970754	-1.01332		protein_coding	coniferyl aldehyde dehydrogenase	Chromosome	2070969	2072426	-	7.03124	7.34983	7.13729	7.11013	7.36116	6.98979
CCNA_01719	3.54478	3.53527	3.55428	-0.0190157	-0.148103	0.886928	0.970754	-1.01327		protein_coding	hypothetical protein	Chromosome	1847722	1848030	+	3.54658	3.79132	3.32495	3.55344	3.56023	3.49214
CCNA_02881	2.99646	2.98697	3.00595	-0.0189835	-0.129354	0.901144	0.97546	-1.01325		protein_coding	oxoglutarate semialdehyde dehydrogenase	Chromosome	3028870	3030456	+	2.99683	3.1868	2.83421	2.73879	3.06462	3.15749
CCNA_01827	11.2796	11.2701	11.2891	-0.0189786	-0.263663	0.800525	0.959858	-1.01324	cobQ	protein_coding	cobyric acid synthase CobQ	Chromosome	1953316	1954770	+	11.2601	11.3139	11.2932	11.3227	11.2518	11.2357
CCNA_03286	4.62147	4.61208	4.63086	-0.0187818	-0.226337	0.828167	0.966177	-1.0131		protein_coding	hypothetical protein	Chromosome	3455888	3456568	-	4.64871	4.64549	4.59837	4.49678	4.67976	4.65968
CCNA_00270	6.62869	6.61931	6.63807	-0.0187596	-0.226323	0.828177	0.966177	-1.01309	recR	protein_coding	Recombination protein recR	Chromosome	284558	285160	+	6.66678	6.62069	6.62674	6.54036	6.58469	6.73288
CCNA_00137	5.66031	5.65093	5.66968	-0.0187496	-0.164149	0.874798	0.969963	-1.01308	shkA	protein_coding	hybrid two-component histidine kinase_receiver protein ShkA	Chromosome	146986	148530	-	5.87403	5.52848	5.60654	5.698	5.55515	5.69965
CCNA_00578	5.62153	5.61216	5.63089	-0.0187225	-0.198546	0.848924	0.966398	-1.01306		protein_coding	family 67 glycosyl hydrolase protein	Chromosome	601496	604033	+	5.69657	5.48778	5.7083	5.69175	5.56154	5.58321
CCNA_03926	0.701831	0.692497	0.711165	-0.018668	-0.186783	0.857752	0.969752	-1.01302		protein_coding	hypothetical protein	Chromosome	770292	770423	-	0.650122	0.883658	0.599714	0.715141	0.635742	0.726607
CCNA_02218	6.33035	6.32102	6.33968	-0.0186589	-0.0718211	0.944989	0.987786	-1.01302		protein_coding	DnaJ-like protein djlA	Chromosome	2364482	2365177	-	6.25489	6.82493	5.93922	5.99563	6.60131	6.36611
CCNA_00164	9.74865	9.73933	9.75796	-0.0186268	-0.19466	0.851838	0.967202	-1.01299		protein_coding	O-antigen polymerase	Chromosome	175173	177098	+	9.79441	9.61258	9.86689	9.80657	9.675	9.73642
CCNA_02704	7.82656	7.81727	7.83584	-0.0185773	-0.173792	0.867526	0.969752	-1.01296		protein_coding	NADP-dependent malic enzyme	Chromosome	2859445	2861721	+	7.82977	7.67954	7.99822	7.91176	7.77421	7.76583
CCNA_02634	6.94358	6.93431	6.95285	-0.0185428	-0.123012	0.905962	0.975594	-1.01294	murG	protein_coding	undecaprenyldiphospho-muramoylpentapeptide beta-N-acetylglucosaminyltransferase	Chromosome	2785244	2786329	-	7.02832	6.70866	7.12156	7.08583	6.71387	7.00322
CCNA_03500	6.58365	6.57457	6.59272	-0.0181531	-0.243983	0.815063	0.960864	-1.01266		protein_coding	FAD_FMN-containing dehydrogenase	Chromosome	3657155	3658564	-	6.59591	6.64277	6.53949	6.52989	6.57771	6.61611
CCNA_02708	2.89665	2.8876	2.9057	-0.0180984	-0.141206	0.892152	0.970882	-1.01262		protein_coding	Rrf2 family protein	Chromosome	2868545	2868976	+	2.98081	2.86951	2.86677	2.82617	2.69811	3.13853
CCNA_03713	8.18582	8.17679	8.19484	-0.018043	-0.240952	0.817308	0.960864	-1.01258		protein_coding	RNA polymerase sigma-54 factor rpoN	Chromosome	3878345	3879838	-	8.24501	8.14233	8.19718	8.17299	8.13153	8.22586
CCNA_01985	5.58251	5.57349	5.59153	-0.0180343	-0.204771	0.844263	0.96622	-1.01258		protein_coding	ABC transporter ATP-binding protein	Chromosome	2130432	2132201	-	5.63904	5.58992	5.54562	5.45394	5.67843	5.58811
CCNA_00351	6.10576	6.0968	6.11472	-0.0179256	-0.143358	0.890522	0.970754	-1.0125		protein_coding	primosomal protein N'	Chromosome	366112	368271	+	6.20275	5.88829	6.25313	6.1849	5.96947	6.13603
CCNA_03250	1.99341	1.98446	2.00237	-0.0179151	-0.189585	0.855646	0.969247	-1.0125		protein_coding	EAL-domain diguanylate phosphodiesterase	Chromosome	3421457	3422272	+	1.98165	2.06341	1.96205	2.13712	1.89993	1.91631
CCNA_00166	7.51106	7.50213	7.52	-0.0178692	-0.237107	0.820161	0.962357	-1.01246		protein_coding	putative transglutaminase-like cysteine proteinase	Chromosome	178252	179070	-	7.57785	7.47835	7.50379	7.48458	7.46282	7.55898
CCNA_02435	8.29489	8.28608	8.3037	-0.017614	-0.209952	0.840388	0.966177	-1.01228		protein_coding	UDP-N-acetylglucosamine 1-carboxyvinyltransferase	Chromosome	2575695	2576984	-	8.3269	8.19695	8.38724	8.317	8.23313	8.30811
CCNA_01970	5.7871	5.77844	5.79576	-0.0173128	-0.146292	0.8883	0.970754	-1.01207		protein_coding	triosephosphate isomerase	Chromosome	2114516	2115277	-	5.81482	5.58431	5.98813	5.82989	5.78716	5.71828
CCNA_03519	8.35184	8.34325	8.36043	-0.0171892	-0.054128	0.958523	0.991807	-1.01199		protein_coding	PadR-family transcriptional regulator	Chromosome	3676818	3677144	+	8.31056	8.92969	7.84105	8.04802	8.7866	8.19512
CCNA_02182	6.43754	6.42903	6.44605	-0.0170155	-0.0815901	0.937525	0.985354	-1.01186		protein_coding	phosphoserine phosphatase	Chromosome	2333403	2334281	-	6.59426	6.06923	6.67465	6.67138	6.13416	6.48156
CCNA_02088	6.39681	6.38847	6.40516	-0.0166888	-0.0467077	0.964204	0.992553	-1.01163		protein_coding	HesB protein family	Chromosome	2237630	2237962	+	6.08122	7.13276	6.00148	6.02576	6.85138	6.28827
CCNA_02304	6.04963	6.04129	6.05797	-0.0166818	-0.196531	0.850435	0.967185	-1.01163		protein_coding	conserved hypothetical protein	Chromosome	2449310	2450335	+	6.0208	5.97866	6.17444	6.08556	6.0027	6.03561
CCNA_02741	8.79035	8.78206	8.79865	-0.0165919	-0.180256	0.862659	0.969752	-1.01157		protein_coding	conserved hypothetical protein	Chromosome	2901593	2902285	+	8.85332	8.66102	8.88161	8.84652	8.77764	8.72201
CCNA_00090	5.18207	5.1738	5.19035	-0.0165467	-0.157967	0.879468	0.970754	-1.01154		protein_coding	UDP-glucose 4-epimerase	Chromosome	101960	102943	-	5.23274	5.07425	5.26405	5.24175	5.01259	5.26706
CCNA_02050	7.44215	7.4339	7.45039	-0.0164841	-0.194573	0.851903	0.967202	-1.01149		protein_coding	imidazolonepropionase related amidohydrolase	Chromosome	2197425	2198894	+	7.33067	7.541	7.47949	7.4384	7.45446	7.40885
CCNA_02756	6.52483	6.51659	6.53307	-0.0164782	-0.188182	0.8567	0.969616	-1.01149		protein_coding	competence_damage-inducible protein CinA	Chromosome	2920073	2920831	-	6.54608	6.62616	6.42697	6.47375	6.59372	6.48231
CCNA_01471	2.76292	2.75473	2.77112	-0.0163917	-0.0993611	0.923965	0.979959	-1.01143	fixG	protein_coding	polyferredoxin protein fixG	Chromosome	1578146	1579636	+	2.59002	2.64021	3.08313	2.83915	2.87713	2.5479
CCNA_01656	5.56004	5.55187	5.56822	-0.0163425	-0.16755	0.872232	0.969963	-1.01139		protein_coding	endonuclease_exonuclease_phosphatase family protein	Chromosome	1777143	1778120	-	5.60808	5.44203	5.65454	5.6249	5.43356	5.59716
CCNA_00964	4.17881	4.17065	4.18697	-0.0163191	-0.151993	0.883984	0.970754	-1.01138		protein_coding	gluconate kinase	Chromosome	1039648	1039740	-	4.20733	4.04703	4.30656	4.25659	4.0281	4.22727
CCNA_00891	2.31206	2.30394	2.32018	-0.0162383	-0.106873	0.918241	0.978791	-1.01132		protein_coding	transporter_2C drug_metabolite exporter family	Chromosome	968889	969827	+	2.52522	2.10315	2.33218	2.39628	2.06881	2.44673
CCNA_00405	5.45381	5.44577	5.46185	-0.016089	-0.217776	0.834546	0.966177	-1.01121		protein_coding	short chain dehydrogenase	Chromosome	421211	422068	+	5.48499	5.44975	5.45081	5.38809	5.51038	5.43882
CCNA_01259	8.84922	8.84137	8.85706	-0.0156922	-0.115626	0.911578	0.977401	-1.01094		protein_coding	class II aldolase and Adducin protein	Chromosome	1386326	1387099	+	8.78922	9.08518	8.6968	8.69695	9.00345	8.82372
CCNA_03780	6.44747	6.43966	6.45529	-0.0156322	-0.147506	0.887381	0.970754	-1.01089		protein_coding	conserved hypothetical secreted protein	Chromosome	3946415	3947149	-	6.492	6.31494	6.55893	6.45225	6.31005	6.55666
CCNA_01894	2.43174	2.42399	2.43948	-0.0154888	-0.148419	0.886689	0.970754	-1.01079		protein_coding	FAD-NAD(P)-binding protein	Chromosome	2035926	2037557	-	2.44574	2.33444	2.53826	2.53841	2.46369	2.26988
CCNA_01528	10.7239	10.7162	10.7316	-0.0153947	-0.151683	0.884219	0.970754	-1.01073	fljK	protein_coding	flagellin fljK	Chromosome	1636359	1637180	+	10.6366	10.8977	10.6605	10.6839	10.8047	10.66
CCNA_02018	7.69472	7.68707	7.70237	-0.0153091	-0.149302	0.886021	0.970754	-1.01067	nuoK	protein_coding	NADH-quinone oxidoreductase chain K	Chromosome	2166334	2166639	-	7.6391	7.59444	7.87359	7.77105	7.63584	7.65431
CCNA_02736	4.48169	4.47405	4.48932	-0.0152694	-0.101928	0.922008	0.979771	-1.01064		protein_coding	nitroreductase family	Chromosome	2897850	2898464	+	4.39885	4.70869	4.36044	4.33661	4.72471	4.36085
CCNA_01592	6.86021	6.85269	6.86773	-0.0150414	-0.107926	0.917439	0.978791	-1.01048		protein_coding	SN-glycerol-3-phosphate transport ATP-binding protein	Chromosome	1712453	1712881	+	6.78422	7.09211	6.72686	6.69702	7.0438	6.81726
CCNA_01171	5.61494	5.60759	5.6223	-0.0147115	-0.170504	0.870004	0.969889	-1.01025	shpA	protein_coding	histidine phosphotransferase ShpA	Chromosome	1291753	1292091	+	5.65048	5.64278	5.57363	5.66191	5.67777	5.48307
CCNA_02311	5.43089	5.42353	5.43824	-0.0147103	-0.176929	0.865163	0.969752	-1.01025		protein_coding	conserved hypothetical protein	Chromosome	2457093	2457431	+	5.50963	5.38755	5.41755	5.50983	5.41723	5.34354
CCNA_01324	8.76805	8.76075	8.77535	-0.0146005	-0.176628	0.86539	0.969752	-1.01017	rpmD	protein_coding	LSU ribosomal protein L30P	Chromosome	1440030	1440215	+	8.71897	8.75897	8.84811	8.84068	8.75893	8.68264
CCNA_01809	7.59193	7.58471	7.59915	-0.0144386	-0.188807	0.856231	0.969616	-1.01006		protein_coding	lipoic acid synthetase	Chromosome	1934502	1935479	+	7.65859	7.55271	7.58615	7.64823	7.54603	7.55987
CCNA_01951	8.8714	8.86426	8.87853	-0.0142751	-0.152604	0.883522	0.970754	-1.00994	pbpY	protein_coding	multimodular transpeptidase-transglycosylase PbpY	Chromosome	2093252	2095621	-	8.92264	8.7471	8.96586	8.93555	8.78	8.87723
CCNA_03435	6.81113	6.80425	6.81801	-0.0137638	-0.184703	0.859315	0.969752	-1.00959		protein_coding	peptidoglycan binding domain_FecR protein	Chromosome	3598637	3600010	+	6.86063	6.84645	6.74695	6.77637	6.80399	6.83237
CCNA_01056	7.46679	7.45999	7.4736	-0.0136107	-0.145851	0.888634	0.970754	-1.00948		protein_coding	methyltransferase	Chromosome	1156159	1157466	-	7.54213	7.33468	7.54398	7.49948	7.37894	7.50153
CCNA_02137	7.98979	7.98306	7.99651	-0.0134478	-0.133136	0.898272	0.974093	-1.00936		protein_coding	endoglucanase H	Chromosome	2294518	2297394	-	8.04729	7.89126	8.05098	8.01585	7.83521	8.09813
CCNA_00741	5.59257	5.58593	5.59921	-0.0132714	-0.143497	0.890416	0.970754	-1.00924		protein_coding	3-hydroxybutyryl-CoA dehydratase	Chromosome	799454	799879	-	5.54275	5.51382	5.74106	5.65275	5.54731	5.55775
CCNA_02791	6.31674	6.31019	6.3233	-0.013113	-0.0883258	0.932382	0.982956	-1.00913		protein_coding	FecR family protein	Chromosome	2946695	2947768	+	6.28619	6.53139	6.15232	6.07049	6.38756	6.4725
CCNA_03580	5.74218	5.73567	5.74869	-0.013024	-0.0990101	0.924232	0.979959	-1.00907	mmcB	protein_coding	SOS-induced DUF1052 family protein	Chromosome	3737442	3737900	-	5.81199	5.91254	5.52154	5.68547	5.88939	5.63214
CCNA_01398	5.25414	5.24766	5.26062	-0.0129556	-0.174561	0.866947	0.969752	-1.00902		protein_coding	peptidyl-prolyl cis-trans isomerase	Chromosome	1517840	1518478	+	5.24453	5.26414	5.27319	5.19327	5.23039	5.31934
CCNA_02460	5.28537	5.27892	5.29181	-0.0128932	-0.0719004	0.944929	0.987786	-1.00898		protein_coding	conserved hypothetical protein	Chromosome	2603208	2603669	-	5.11382	5.55524	5.20638	5.07201	5.58958	5.17517
CCNA_R0004	2.06679	2.06041	2.07318	-0.0127683	-0.100893	0.922797	0.979806	-1.00889	CCNA_R0004	ncRNA	ncRNA	Chromosome	210637	210769	-	2.03693	2.11874	2.06386	1.88499	1.97838	2.31786
CCNA_03454	7.09217	7.08586	7.09848	-0.012617	-0.101705	0.922178	0.979771	-1.00878		protein_coding	UDP-2_2C3-diacylglucosamine hydrolase	Chromosome	3617633	3618478	+	7.17128	6.91309	7.21106	7.26431	6.97132	7.02196
CCNA_00922	8.406	8.39972	8.41229	-0.0125724	-0.151291	0.884515	0.970754	-1.00875	clpB	protein_coding	ClpB protein	Chromosome	998598	1001177	+	8.31476	8.44036	8.48175	8.41688	8.44748	8.3348
CCNA_01391	5.29797	5.2917	5.30425	-0.0125487	-0.163089	0.875599	0.969963	-1.00874		protein_coding	radical SAM superfamily protein	Chromosome	1509067	1510149	+	5.38125	5.28589	5.2456	5.30044	5.32516	5.2495
CCNA_01095	9.2812	9.27494	9.28746	-0.0125233	-0.153027	0.883202	0.970754	-1.00872		protein_coding	phenylalanyl-tRNA synthetase beta chain	Chromosome	1199533	1201932	-	9.30232	9.19615	9.36393	9.32955	9.22438	9.2709
CCNA_00240	7.26888	7.26266	7.2751	-0.0124424	-0.154303	0.882237	0.970754	-1.00866		protein_coding	PTS system_2C IIA component	Chromosome	255318	255725	+	7.32116	7.20303	7.30112	7.30699	7.18052	7.30046
CCNA_01570	3.9373	3.9311	3.9435	-0.0123968	-0.166479	0.87304	0.969963	-1.00863		protein_coding	penicillin-binding protein	Chromosome	1687082	1688644	+	3.89748	3.98882	3.94419	3.98881	3.90183	3.90266
CCNA_03602	6.44605	6.43988	6.45221	-0.012329	-0.0986951	0.924472	0.979959	-1.00858		protein_coding	patatin family phospholipase domain protein	Chromosome	3755724	3756998	+	6.43655	6.64479	6.27529	6.2909	6.54156	6.48719
EBG00001009078	0.949487	0.943336	0.955639	-0.0123033	-0.0537017	0.95885	0.991888	-1.00856	CC0734	sRNA	sRNA	Chromosome	681338	681431	-	0.748026	0.624371	1.49452	0.899999	0.927006	1.003
CCNA_02436	4.92494	4.91881	4.93107	-0.0122571	-0.142836	0.890917	0.970754	-1.00853		protein_coding	hypothetical protein	Chromosome	2577082	2577531	-	5.02482	4.89001	4.87837	4.96945	4.82601	4.96098
CCNA_01972	8.95699	8.95087	8.96311	-0.0122347	-0.16309	0.875597	0.969963	-1.00852		protein_coding	anthranilate synthase component I	Chromosome	2117381	2118922	+	8.97955	8.92913	8.98064	9.01834	8.89085	8.94344
CCNA_02547	8.10597	8.09994	8.11201	-0.0120724	-0.162296	0.876197	0.969963	-1.0084	divK	protein_coding	response regulator receiver protein DivK	Chromosome	2695941	2696318	-	8.099	8.18207	8.05496	8.11077	8.07797	8.11107
CCNA_00474	3.44259	3.43657	3.44861	-0.0120347	-0.143086	0.890728	0.970754	-1.00838	trwC	protein_coding	DNA relaxase_conjugal transfer nickase-helicase trwC	Chromosome	488768	491578	-	3.51076	3.50426	3.3308	3.39977	3.4726	3.43735
CCNA_00252	8.79616	8.79023	8.80209	-0.0118568	-0.0911103	0.930257	0.982358	-1.00825	pbpX	protein_coding	multimodular transpeptidase-transglycosylase PbpX	Chromosome	263784	265745	-	8.68893	9.05453	8.66279	8.67595	8.8606	8.83414
CCNA_00740	7.19068	7.18475	7.1966	-0.0118511	-0.102073	0.921898	0.979771	-1.00825		protein_coding	riboflavin kinase_FMN adenylyltransferase	Chromosome	798513	799454	-	7.23999	7.03573	7.31409	7.3493	7.12819	7.07676
CCNA_00973	7.17626	7.17037	7.18214	-0.0117643	-0.0647104	0.950426	0.990358	-1.00819		protein_coding	putative phosphatase	Chromosome	1050375	1050782	-	7.28288	7.36544	6.89809	6.86276	7.30878	7.33958
CCNA_03849	7.29203	7.28618	7.29788	-0.0116985	-0.116956	0.910566	0.977401	-1.00814		protein_coding	fructokinase	Chromosome	4014965	4015954	+	7.35923	7.14066	7.39375	7.32902	7.19223	7.3373
CCNA_03038	7.66277	7.65706	7.66849	-0.01143	-0.143727	0.890242	0.970754	-1.00795	cpaE	protein_coding	pilus assembly ATPase CpaE	Chromosome	3192834	3194387	-	7.70092	7.62752	7.67703	7.70807	7.56169	7.70141
CCNA_01149	4.07441	4.06871	4.0801	-0.0113893	-0.0648094	0.950351	0.990358	-1.00793		protein_coding	TonB-dependent outer membrane receptor	Chromosome	1251371	1254007	-	3.97029	3.88549	4.38453	4.32742	3.89735	3.98137
CCNA_03276	3.03972	3.0343	3.04514	-0.0108404	-0.105902	0.91898	0.978791	-1.00754		protein_coding	glycerophosphoryl diester phosphodiesterase	Chromosome	3442782	3443771	+	2.93582	3.03891	3.16068	3.13604	3.06861	2.89824
CCNA_01879	0.62711	0.621704	0.632515	-0.0108113	-0.0611705	0.953134	0.991039	-1.00752		protein_coding	NADH:flavin oxidoreductases_2C old yellow enzyme family	Chromosome	2018600	2019703	+	0.609022	0.989232	0.299293	0.566905	0.592055	0.706153
CCNA_02605	5.31366	5.30826	5.31906	-0.0108066	-0.0635731	0.951296	0.990748	-1.00752		protein_coding	LasT-family rRNA methylase	Chromosome	2750412	2751203	-	5.44103	5.03678	5.47939	5.49144	5.04738	5.38595
CCNA_00016	4.58968	4.58428	4.59508	-0.0107984	-0.100787	0.922878	0.979806	-1.00751	moaE	protein_coding	molybdopterin converting factor_2C large subunit	Chromosome	18043	18495	-	4.73123	4.54951	4.50449	4.56089	4.46346	4.72848
CCNA_03437	4.45102	4.44566	4.45638	-0.0107176	-0.0862522	0.933965	0.98399	-1.00746		protein_coding	hypothetical protein	Chromosome	3602289	3602786	-	4.4823	4.63469	4.25214	4.37054	4.58126	4.38518
CCNA_01962	7.51835	7.51307	7.52363	-0.0105577	-0.0737568	0.94351	0.986962	-1.00734		protein_coding	leucyl_phenylalanyl-tRNA--protein transferase	Chromosome	2106314	2106967	+	7.49778	7.35786	7.71525	7.74347	7.44624	7.34951
CCNA_01715	7.29105	7.28578	7.29631	-0.0105312	-0.146077	0.888462	0.970754	-1.00733		protein_coding	GPH-family phosphatase	Chromosome	1845879	1846565	+	7.27961	7.30005	7.30928	7.34447	7.24453	7.26834
CCNA_03079	4.38231	4.37715	4.38748	-0.0103285	-0.0548595	0.957963	0.991706	-1.00718	parE-4	protein_coding	toxin protein parE-4	Chromosome	3228294	3228629	-	4.36067	4.54807	4.25368	4.20987	4.7793	4.14228
CCNA_02429	5.59148	5.58635	5.59661	-0.0102555	-0.138436	0.894252	0.971897	-1.00713		protein_coding	arsenate reductase	Chromosome	2570989	2571447	-	5.57712	5.58641	5.62629	5.6555	5.5587	5.54485
CCNA_00783	6.55371	6.5486	6.55883	-0.0102239	-0.113821	0.912951	0.977401	-1.00711	sapA	protein_coding	secreted protease precursor sapA	Chromosome	844450	846426	-	6.56736	6.64311	6.46601	6.44218	6.60544	6.59819
CCNA_03656	9.13107	9.12607	9.13606	-0.00998379	-0.114039	0.912785	0.977401	-1.00694		protein_coding	acetyl-coenzyme A carboxylase carboxyl transferase subunit beta	Chromosome	3817495	3818418	-	9.07136	9.26286	9.07396	9.07492	9.17376	9.12955
CCNA_01388	5.03787	5.03288	5.04286	-0.00997692	-0.0832023	0.936294	0.985354	-1.00694		protein_coding	methyltransferase	Chromosome	1505184	1506251	+	5.11565	5.10589	4.90703	4.83005	5.09902	5.16958
CCNA_01885	2.35498	2.35003	2.35993	-0.00989984	-0.0773822	0.940739	0.98588	-1.00689		protein_coding	short chain dehydrogenase	Chromosome	2024476	2025252	-	2.50855	2.2449	2.32634	2.34258	2.54613	2.16138
CCNA_01717	5.87336	5.86844	5.87827	-0.00982665	-0.0982004	0.92485	0.979959	-1.00683		protein_coding	hypothetical protein	Chromosome	1846800	1847210	+	5.73767	5.98399	5.91315	5.85887	5.97	5.77646
CCNA_00054	7.46978	7.4649	7.47466	-0.0097633	-0.0947613	0.927472	0.980772	-1.00679		protein_coding	tRNA 2-methylthioadenosine synthase	Chromosome	56665	58011	-	7.51735	7.31514	7.59149	7.50662	7.36299	7.52508
CCNA_01997	8.39547	8.39061	8.40034	-0.00972612	-0.104183	0.92029	0.979142	-1.00676		protein_coding	ribosome recycling factor (RRF)	Chromosome	2143739	2144305	-	8.38293	8.31968	8.4984	8.49241	8.28099	8.39843
CCNA_03620	2.83829	2.83349	2.84308	-0.00959528	-0.102447	0.921612	0.979771	-1.00667		protein_coding	conserved hypothetical protein	Chromosome	3775675	3776478	-	2.7779	2.98888	2.76248	2.76624	2.84957	2.88465
CCNA_01721	6.39648	6.3917	6.40126	-0.00956335	-0.0824444	0.936873	0.985354	-1.00665		protein_coding	RNA polymerase ECF sigma factor	Chromosome	1848549	1849133	+	6.31523	6.54624	6.34231	6.24224	6.37191	6.56094
CCNA_01502	5.76773	5.76296	5.77249	-0.00952856	-0.0759707	0.941818	0.98588	-1.00663		protein_coding	conserved membrane spanning protein	Chromosome	1613345	1614289	+	5.77357	5.6066	5.9373	5.92735	5.61231	5.74923
CCNA_03579	5.22508	5.22032	5.22983	-0.00950767	-0.0784154	0.93995	0.98588	-1.00661		protein_coding	hypothetical protein	Chromosome	3736897	3737205	+	5.24704	5.37624	5.06621	5.09113	5.18148	5.38836
CCNA_00105	5.42746	5.42275	5.43218	-0.00943416	-0.0685313	0.947505	0.988934	-1.00656		protein_coding	MarC family integral membrane protein	Chromosome	116088	116786	+	5.57845	5.20875	5.50935	5.55677	5.23217	5.47931
CCNA_02566	7.87649	7.87189	7.88109	-0.00920607	-0.127171	0.902801	0.975539	-1.0064		protein_coding	membrane alanine aminopeptidase	Chromosome	2713910	2716501	+	7.82809	7.88671	7.92848	7.8932	7.87776	7.8447
CCNA_01886	4.7867	4.78213	4.79126	-0.00912525	-0.0773794	0.940742	0.98588	-1.00635		protein_coding	TonB-dependent receptor	Chromosome	2025426	2028326	-	4.75379	4.69834	4.92163	4.95311	4.78779	4.60549
CCNA_02284	3.76632	3.76186	3.77079	-0.00892711	-0.0760569	0.941752	0.98588	-1.00621		protein_coding	DNA-3-methyladenine glycosylase II	Chromosome	2434123	2434764	-	3.8387	3.60181	3.87185	3.79583	3.88835	3.60139
CCNA_03405	6.27627	6.27189	6.28065	-0.00875917	-0.120475	0.90789	0.976881	-1.00609		protein_coding	rpsU-divergently transcribed protein	Chromosome	3573190	3573867	-	6.28252	6.33427	6.22515	6.28379	6.28283	6.24904
CCNA_02764	3.60422	3.59984	3.60859	-0.0087501	-0.0904986	0.930724	0.982358	-1.00608		protein_coding	hypothetical protein	Chromosome	2926215	2926454	-	3.58682	3.61836	3.62058	3.43013	3.70568	3.66371
CCNA_00411	5.44213	5.43778	5.44648	-0.00870167	-0.0652266	0.950032	0.990358	-1.00605		protein_coding	conserved hypothetical protein	Chromosome	425076	425639	+	5.57445	5.21873	5.54625	5.58402	5.28199	5.44732
CCNA_01141	9.91687	9.91267	9.92107	-0.00839823	-0.088915	0.931933	0.982956	-1.00584	recA	protein_coding	RecA protein	Chromosome	1245163	1246233	+	9.90904	9.95993	9.89423	9.9879	9.99738	9.75272
CCNA_02357	7.36779	7.36367	7.37192	-0.00824409	-0.0978952	0.925082	0.979959	-1.00573		protein_coding	methylmalonic acid semialdehyde dehydrogenase	Chromosome	2496500	2497996	-	7.30878	7.4624	7.34457	7.28818	7.4345	7.36834
CCNA_00664	6.0849	6.08081	6.08899	-0.00817534	-0.106917	0.918207	0.978791	-1.00568		protein_coding	C4-dicarboxylate transport protein	Chromosome	720528	721781	+	6.13061	6.09064	6.0457	6.05944	6.15355	6.02944
CCNA_00042	8.29826	8.29418	8.30235	-0.00816347	-0.0658638	0.949544	0.990358	-1.00567		protein_coding	RNA-binding protein_2C YlxR family	Chromosome	45893	46543	-	8.38977	8.12627	8.391	8.45968	8.12914	8.29373
CCNA_01292	1.71843	1.71435	1.7225	-0.0081506	-0.0360723	0.97235	0.993129	-1.00567		protein_coding	hypothetical protein	Chromosome	1417855	1418280	+	2.03693	1.23798	1.89259	1.92208	1.54642	1.67455
CCNA_01779	5.36851	5.36467	5.37235	-0.00767418	-0.0430253	0.967024	0.992553	-1.00533		protein_coding	hypothetical protein	Chromosome	1906529	1906798	-	5.21059	5.74366	5.1628	5.29574	5.54086	5.25742
CCNA_01669	7.41768	7.41388	7.42148	-0.0075983	-0.0333502	0.974436	0.993129	-1.00528		protein_coding	sulfate transport system permease protein cysW	Chromosome	1791576	1792433	+	7.46828	7.02878	7.76738	7.70209	7.1234	7.41615
CCNA_03200	7.69342	7.68963	7.69722	-0.00758624	-0.0811401	0.937869	0.985354	-1.00527		protein_coding	hybrid sensor histidine kinase_receiver domain protein	Chromosome	3359910	3361634	-	7.74974	7.56165	7.78025	7.75336	7.60783	7.7077
CCNA_03166	2.91882	2.91507	2.92256	-0.00749396	-0.0587349	0.954998	0.991051	-1.00521		protein_coding	ArsR-family transcriptional regulator	Chromosome	3325047	3325751	+	3.00081	3.07533	2.69154	2.7865	3.01172	2.94699
CCNA_02671	5.39151	5.38782	5.3952	-0.0073841	-0.0528937	0.959468	0.99227	-1.00513		protein_coding	hypothetical protein	Chromosome	2824375	2824536	-	5.44614	5.60314	5.13633	5.26599	5.49712	5.40035
CCNA_00665	5.93214	5.92848	5.93579	-0.00731218	-0.0606164	0.953558	0.991039	-1.00508		protein_coding	GAF-family sensor histidine kinase	Chromosome	721949	723094	+	5.94387	6.08668	5.77683	5.75564	6.03262	5.99719
CCNA_00676	5.78588	5.78224	5.78951	-0.00726972	-0.0480062	0.96321	0.992553	-1.00505		protein_coding	PSK-family transcription factor	Chromosome	733495	733734	-	5.68611	6.05258	5.62985	5.85007	5.92119	5.57548
CCNA_01579	6.71256	6.70895	6.71618	-0.00723246	-0.0768636	0.941136	0.98588	-1.00503		protein_coding	cell wall degradation protein	Chromosome	1695303	1696811	+	6.77728	6.59375	6.77751	6.75683	6.60063	6.76938
CCNA_00447	7.95223	7.94872	7.95575	-0.00703795	-0.0902157	0.93094	0.982358	-1.00489	cheD	protein_coding	chemotaxis protein cheD	Chromosome	453301	453864	+	7.90916	7.92158	8.03652	7.9995	7.90745	7.9392
CCNA_03246	7.68825	7.68475	7.69175	-0.00700184	-0.0507106	0.961139	0.992553	-1.00487		protein_coding	conserved hypothetical protein	Chromosome	3412371	3413435	-	7.65338	7.93321	7.48867	7.54453	7.80638	7.70335
CCNA_00516	4.79306	4.78973	4.79638	-0.00665184	-0.047693	0.96345	0.992553	-1.00462		protein_coding	integral membrane protein	Chromosome	531683	532432	-	4.73601	4.69705	4.95609	5.00445	4.55732	4.80742
CCNA_02914	7.53232	7.52909	7.53556	-0.00646877	-0.041665	0.968066	0.992553	-1.00449		protein_coding	zinc metalloprotease	Chromosome	3071642	3073273	+	7.39801	7.79566	7.413	7.29614	7.65022	7.6409
CCNA_03485	8.44943	8.4462	8.45265	-0.0064544	-0.0266736	0.979552	0.995188	-1.00448		protein_coding	membrane protease family_2C stomatin_prohibitin-like protein	Chromosome	3647087	3648061	-	8.36857	8.8621	8.1273	8.22972	8.83272	8.27617
CCNA_02770	3.99899	3.99581	4.00217	-0.0063672	-0.0590228	0.954777	0.991051	-1.00442		protein_coding	conjugal transfer protein TrbL	Chromosome	2930177	2931532	-	4.06071	4.02857	3.91724	4.0262	4.1442	3.81703
CCNA_02105	5.58972	5.58656	5.59288	-0.00632219	-0.0236622	0.98186	0.995188	-1.00439		protein_coding	conserved hypothetical protein	Chromosome	2253002	2253388	-	5.44103	6.05309	5.28453	5.27677	6.01722	5.46569
CCNA_R0196	3.78913	3.78599	3.79226	-0.00626902	-0.0393151	0.969866	0.992994	-1.00435	CCNA_R0196	ncRNA	ncRNA	Chromosome	3789578	3789645	-	3.91023	3.4773	3.98925	3.93237	3.63748	3.78813
CCNA_03925	4.61693	4.61382	4.62004	-0.00622347	-0.0758218	0.941932	0.98588	-1.00432		protein_coding	hypothetical protein	Chromosome	667900	668223	-	4.55849	4.72279	4.57885	4.60907	4.57004	4.66234
CCNA_03492	5.38619	5.38312	5.38926	-0.00613304	-0.0760948	0.941723	0.98588	-1.00426		protein_coding	M50-like Site-2 protease	Chromosome	3651718	3652485	-	5.35353	5.38916	5.42508	5.47593	5.37273	5.3007
CCNA_02650	5.46485	5.46179	5.46791	-0.00612232	-0.0707438	0.945813	0.988388	-1.00425		protein_coding	N-acetyl-anhydromuramyl-L-alanine amidase	Chromosome	2803789	2804517	-	5.48712	5.41307	5.50353	5.58306	5.41957	5.38273
CCNA_02812	1.09958	1.09658	1.10258	-0.00599539	-0.0459304	0.964799	0.992553	-1.00416		protein_coding	glutaredoxin	Chromosome	2969819	2970106	+	1.11393	1.26626	0.927542	0.899999	1.16923	1.22051
CCNA_00191	5.09277	5.08979	5.09576	-0.00596684	-0.0789409	0.939549	0.98588	-1.00414		protein_coding	N-acetylglutamate synthase domain protein	Chromosome	204697	205173	+	5.10738	5.06119	5.11869	5.02306	5.15639	5.08992
CCNA_01975	6.57187	6.5689	6.57484	-0.00593775	-0.0567546	0.956513	0.991051	-1.00412		protein_coding	anthranilate phosphoribosyltransferase	Chromosome	2119875	2120900	+	6.58833	6.43308	6.70311	6.6741	6.45961	6.57299
CCNA_00546	7.20902	7.20607	7.21197	-0.00590791	-0.0550561	0.957813	0.991706	-1.0041		protein_coding	conserved hypothetical protein	Chromosome	564671	565453	+	7.26273	7.31366	7.05953	7.08242	7.21311	7.32268
CCNA_00838	6.47306	6.47014	6.47598	-0.00584205	-0.0423001	0.96758	0.992553	-1.00406		protein_coding	alpha-glucosidase	Chromosome	904900	906873	-	6.45696	6.69116	6.27983	6.36796	6.65372	6.38875
CCNA_01989	7.95245	7.94963	7.95527	-0.00564152	-0.0821082	0.937129	0.985354	-1.00392		protein_coding	(3R)-hydroxymyristoyl-ACP dehydratase FabZ	Chromosome	2135120	2135599	-	7.9537	7.92948	7.98264	7.94555	7.95011	7.95324
CCNA_01306	11.8571	11.8546	11.8597	-0.00512616	-0.0616736	0.952749	0.991039	-1.00356	rplC	protein_coding	LSU ribosomal protein L3P	Chromosome	1431629	1432432	+	11.8124	11.8847	11.882	11.9544	11.8474	11.762
CCNA_03198	6.54713	6.54457	6.54969	-0.0051194	-0.0519475	0.960192	0.992553	-1.00355		protein_coding	two-component response regulator	Chromosome	3357782	3358591	-	6.68512	6.46087	6.50306	6.53388	6.45084	6.64897
CCNA_03990	2.59225	2.5897	2.5948	-0.0050994	-0.0316191	0.975762	0.99368	-1.00354		protein_coding	hypothetical protein	Chromosome	3428398	3428430	+	2.60577	2.28	2.89861	2.65315	2.51723	2.59872
CCNA_00550	3.57169	3.56914	3.57424	-0.0050976	-0.0459401	0.964792	0.992553	-1.00354		protein_coding	LacI-family transcriptional regulator	Chromosome	567006	568052	+	3.6388	3.44673	3.63719	3.73113	3.55455	3.42175
CCNA_02270	6.60831	6.60577	6.61084	-0.00506269	-0.0510639	0.960869	0.992553	-1.00352		protein_coding	MarR-family transcriptional regulator	Chromosome	2423096	2423605	-	6.55929	6.7022	6.57102	6.73659	6.61468	6.46605
CCNA_03474	4.35833	4.35582	4.36084	-0.00502332	-0.057952	0.955597	0.991051	-1.00349	phd	protein_coding	SpoVT-AbrB family transcription factor_2C phd antitoxin	Chromosome	3639538	3639765	-	4.42573	4.31073	4.34607	4.23955	4.39995	4.42796
CCNA_02773	4.5562	4.55374	4.55866	-0.00492484	-0.0448764	0.965607	0.992553	-1.00342		protein_coding	methyl-accepting chemotaxis protein	Chromosome	2932755	2933504	+	4.53399	4.6401	4.5019	4.50291	4.74605	4.41226
[truncated: 2,073 more rows]

## Sheet: ∆scmA∆vsrAvs∆vsrA_sign_results
Gene_ID	AveExpr	AveExp_∆scmA∆vsrA (JC2542)	AveExp_∆vsrA (JC2540)	logFC	t	P.Value	adj.P.Val	Fold_Change	Gene_Name	Gene_Type	Description	Chromosome_Name	Gene_start	Gene_End	Strand	∆vsrA B1 (JC2540)	∆vsrA B2 (JC2540)	∆vsrA B3 (JC2540)	∆scmA∆vsrA B1 (JC2542)	∆scmA∆vsrA B2 (JC2542)	∆scmA∆vsrA B3 (JC2542)	YGCCGGCR motifs (250bp upstream of ORF)
[truncated: 2 more rows]
